# Supplementary material for: Targeting enabled homolog with daunorubicin inhibits ERK1/2/c‐Fos pathway and suppresses hepatocellular carcinoma progression
Source: Clin Transl Med. 2025 Jun 9;15(6):e70366. doi: 10.1002/ctm2.70366 (PMC12148948; doi:10.1002/ctm2.70366)
Supplement: Supplementary file 7 — Supporting File 7: ctm270366‐sup‐0007‐tableS2.xlsx [file CTM2-15-e70366-s006.xlsx]

## Sheet: DEPs between T  and N
Gene symbol	logFC	P Value	Label
TOP2A	2.57872	8.50892e-06	up regulation in tumor
IF2B3	2.24913	0.000153501	up regulation in tumor
PSF3	2.1269	0.00369712	up regulation in tumor
NUSAP	2.06514	0.00283023	up regulation in tumor
AK1BA	1.86581	0.0383863	up regulation in tumor
ERC6L	1.82321	0.00746685	up regulation in tumor
SQSTM	1.78859	0.0306157	up regulation in tumor
SSBP	1.48691	0.0166659	up regulation in tumor
SKA3	1.48473	0.0309999	up regulation in tumor
CDCA3	1.43237	0.021094	up regulation in tumor
CKS1	1.43207	0.0339311	up regulation in tumor
NDKA	1.42199	0.0130371	up regulation in tumor
GEMI	1.35465	0.0363363	up regulation in tumor
KI67	1.31293	0.00606851	up regulation in tumor
MCM4	1.25748	0.000145106	up regulation in tumor
SMD3	1.24548	4.26199e-06	up regulation in tumor
DUT	1.21989	0.0466108	up regulation in tumor
DIEXF	1.21362	0.037265	up regulation in tumor
TFR1	1.21076	0.000590832	up regulation in tumor
TPX2	1.15698	0.0237909	up regulation in tumor
KIF2C	1.14641	0.000337943	up regulation in tumor
MTX2	1.10569	0.0072965	up regulation in tumor
FABP5	1.08322	0.00183097	up regulation in tumor
ACSL3	1.07935	0.018531	up regulation in tumor
WDHD1	1.06177	0.0089829	up regulation in tumor
SI1L2	1.05139	0.00564519	up regulation in tumor
CAD13	1.03807	0.0354713	up regulation in tumor
ZCHC9	1.03664	0.00712332	up regulation in tumor
TSP2	1.03544	0.0237007	up regulation in tumor
TOM5	1.02493	0.0105593	up regulation in tumor
COA7	1.0242	0.0316501	up regulation in tumor
PLEC	1.02225	0.0137573	up regulation in tumor
HMCES	1.01439	0.0432542	up regulation in tumor
AIF1L	1.00957	0.0131257	up regulation in tumor
LTBP2	1.00884	0.0433269	up regulation in tumor
H2A2B	1.00635	0.00669882	up regulation in tumor
RPAB3	0.996497	0.0275217	up regulation in tumor
TKT	0.99539	0.00538276	up regulation in tumor
POMP	0.984024	0.0438345	up regulation in tumor
NOL12	0.982452	0.00679902	up regulation in tumor
ELOV1	0.978002	0.0455562	up regulation in tumor
SRSF7	0.973075	0.0257774	up regulation in tumor
CA131	0.970435	0.0135537	up regulation in tumor
DQB1	0.966355	0.0230163	up regulation in tumor
PKRI1	0.959577	0.0408312	up regulation in tumor
RBM24	0.941184	0.0396744	up regulation in tumor
TAXB1	0.937086	0.024843	up regulation in tumor
CYBP	0.929274	0.00215606	up regulation in tumor
COBA1	0.918355	0.0460665	up regulation in tumor
IF5A2	0.911064	0.0182176	up regulation in tumor
BOLA2	0.909916	0.00844836	up regulation in tumor
TCP4	0.901959	0.0469272	up regulation in tumor
SRP14	0.892239	0.00882127	up regulation in tumor
MMTA2	0.887636	0.0170352	up regulation in tumor
FEN1	0.88179	0.0105463	up regulation in tumor
ILF2	0.879485	0.0117556	up regulation in tumor
MCTS1	0.876923	0.00228665	up regulation in tumor
CC134	0.862839	0.00591221	up regulation in tumor
PLVAP	0.854287	0.00773456	up regulation in tumor
FZD6	0.853289	0.0224671	up regulation in tumor
TPD52	0.843436	0.0140763	up regulation in tumor
HS71B	0.843154	0.0116847	up regulation in tumor
NASP	0.835686	0.00379884	up regulation in tumor
RIPK2	0.822507	4.1587e-05	up regulation in tumor
ENAH	0.808467	0.00130896	up regulation in tumor
TR112	0.807988	0.0237309	up regulation in tumor
NF2IP	0.804012	0.0240428	up regulation in tumor
DCTP1	0.800175	0.0462477	up regulation in tumor
CISY	0.796167	0.0397864	up regulation in tumor
HMGA1	0.795064	0.0355744	up regulation in tumor
PODXL	0.794456	0.0102966	up regulation in tumor
CH033	0.780654	0.0302078	up regulation in tumor
DLGP4	0.780192	0.0237086	up regulation in tumor
VWA1	0.773158	0.0210818	up regulation in tumor
MIF	0.771177	0.0416642	up regulation in tumor
TOM20	0.76322	0.0495003	up regulation in tumor
NICA	0.753989	0.0208553	up regulation in tumor
1433Z	0.750964	0.0476859	up regulation in tumor
ITA6	0.745965	0.0474638	up regulation in tumor
PUF60	0.745092	0.0163763	up regulation in tumor
NDKB	0.733348	0.0376138	up regulation in tumor
NH2L1	0.724312	0.00466691	up regulation in tumor
PTN1	0.721408	0.00281925	up regulation in tumor
TRI47	0.718846	0.0240167	up regulation in tumor
NRDC	0.718153	0.0472123	up regulation in tumor
CP131	0.712596	0.0191903	up regulation in tumor
SDE2	0.710594	0.0143291	up regulation in tumor
SF3B4	0.706702	0.0311892	up regulation in tumor
NELFE	0.698891	0.0456793	up regulation in tumor
TWF2	0.697463	0.0150122	up regulation in tumor
SPT2	0.69343	0.0209746	up regulation in tumor
NTPCR	0.693066	0.00863812	up regulation in tumor
SYNC	0.692326	0.00288968	up regulation in tumor
CC126	0.691923	0.0404213	up regulation in tumor
MSS4	0.690832	0.00528631	up regulation in tumor
VDAC2	0.681292	0.0323654	up regulation in tumor
UBE2H	0.681286	0.0488617	up regulation in tumor
UBE2A	0.680726	0.0301115	up regulation in tumor
N6MT1	0.68071	0.0351363	up regulation in tumor
LSM4	0.676246	8.20274e-05	up regulation in tumor
VATC1	0.673048	0.0426321	up regulation in tumor
PFD5	0.672502	0.0481728	up regulation in tumor
MCA3	0.662006	0.0107479	up regulation in tumor
FUND1	0.658411	0.0438819	up regulation in tumor
BAF	0.655801	0.0179731	up regulation in tumor
CACO1	0.652572	0.0447004	up regulation in tumor
PHAX	0.650769	0.0296067	up regulation in tumor
EAF6	0.647949	0.0233886	up regulation in tumor
COF1	0.646309	0.0485045	up regulation in tumor
PINX1	0.644041	0.0495643	up regulation in tumor
HS90B	0.642044	0.000171211	up regulation in tumor
IMPA3	0.640336	0.038458	up regulation in tumor
DUS23	0.633868	0.0158842	up regulation in tumor
STIP1	0.628926	0.0344332	up regulation in tumor
FBLN2	0.625359	0.0311998	up regulation in tumor
TXNL1	0.625303	0.0277744	up regulation in tumor
CNOT9	0.623389	0.0142072	up regulation in tumor
PARN	0.622768	0.046281	up regulation in tumor
PFD3	0.618463	0.0277627	up regulation in tumor
MBD2	0.613588	0.00318733	up regulation in tumor
NIF3L	0.613535	0.0228829	up regulation in tumor
B3A2	0.612096	0.032809	up regulation in tumor
RUVB2	0.610896	0.0208929	up regulation in tumor
PSMD8	0.608116	0.0370562	up regulation in tumor
DDX59	0.603839	0.0231257	up regulation in tumor
SPD2B	0.602138	0.0266244	up regulation in tumor
ASPH	0.600809	0.0412421	up regulation in tumor
ROAA	0.598693	0.00761523	up regulation in tumor
RUSF1	0.597761	0.0395242	up regulation in tumor
SPEE	0.596736	0.0354865	up regulation in tumor
CBX3	0.596391	0.0250006	up regulation in tumor
QRIC1	0.596052	0.0254461	up regulation in tumor
RBM7	0.59257	0.0030329	up regulation in tumor
WDR4	0.58875	0.049146	up regulation in tumor
EF1D	0.588178	0.00165722	up regulation in tumor
GLCM	0.58659	0.00510162	up regulation in tumor
NNRE	0.585327	0.0251423	up regulation in tumor
HOOK1	-0.595332	0.0195885	down regulation in tumor
NDUV3	-0.603918	0.011149	down regulation in tumor
NDUB7	-0.604089	0.0216078	down regulation in tumor
KHK	-0.60762	0.0263447	down regulation in tumor
MTURN	-0.612177	0.0338665	down regulation in tumor
SNX9	-0.614341	0.00514658	down regulation in tumor
ARF6	-0.614408	0.00509773	down regulation in tumor
CRYM	-0.616102	0.0111816	down regulation in tumor
NDUA2	-0.61705	0.0457529	down regulation in tumor
ACMSD	-0.624059	0.0332947	down regulation in tumor
ETFD	-0.627442	0.0305619	down regulation in tumor
NDUAD	-0.629611	0.022051	down regulation in tumor
ADDA	-0.62991	0.0143035	down regulation in tumor
GNTK	-0.632163	0.00441449	down regulation in tumor
PGM1	-0.636027	0.00386698	down regulation in tumor
PHLB2	-0.641679	0.00204367	down regulation in tumor
UBAC1	-0.642671	0.0372804	down regulation in tumor
HEM6	-0.644432	0.00916216	down regulation in tumor
EFNB3	-0.645418	0.00125712	down regulation in tumor
MYCB2	-0.648492	0.00347468	down regulation in tumor
BLNK	-0.649355	0.039485	down regulation in tumor
ODBA	-0.649449	0.0298383	down regulation in tumor
CSRP1	-0.651484	0.017177	down regulation in tumor
COG6	-0.658898	0.0299172	down regulation in tumor
NAAA	-0.659867	0.00940587	down regulation in tumor
HMGCL	-0.667623	0.0312554	down regulation in tumor
SH24A	-0.670324	0.035456	down regulation in tumor
GBG2	-0.671915	0.0319123	down regulation in tumor
MUTA	-0.673612	0.0472128	down regulation in tumor
SCRB2	-0.678697	0.0158186	down regulation in tumor
APOD	-0.683483	0.02813	down regulation in tumor
DEN2B	-0.686924	0.00496641	down regulation in tumor
FGFR2	-0.687328	0.0336447	down regulation in tumor
CLYBL	-0.688392	0.00364675	down regulation in tumor
NDUS4	-0.689335	0.0478513	down regulation in tumor
VGF	-0.689708	0.00991053	down regulation in tumor
ACOC	-0.69877	0.0372625	down regulation in tumor
PKHA4	-0.700479	0.0360313	down regulation in tumor
LIPB1	-0.70114	0.0358874	down regulation in tumor
DHB8	-0.705132	0.0180345	down regulation in tumor
ST1B1	-0.705798	0.042622	down regulation in tumor
RAIN	-0.709168	0.0449994	down regulation in tumor
AKAP2	-0.711055	0.0173844	down regulation in tumor
FHL1	-0.716761	0.0438593	down regulation in tumor
DDB2	-0.72157	0.0451756	down regulation in tumor
NDUS6	-0.723357	0.00394578	down regulation in tumor
FRDA	-0.72767	0.014812	down regulation in tumor
SDHA	-0.728494	0.00668368	down regulation in tumor
KPB2	-0.73096	0.0412985	down regulation in tumor
CO6A6	-0.735528	0.00203452	down regulation in tumor
STAB1	-0.737977	0.0431906	down regulation in tumor
HEBP2	-0.738222	0.0268508	down regulation in tumor
PLPP3	-0.738873	0.00907662	down regulation in tumor
ISOC1	-0.739335	0.0242626	down regulation in tumor
SNTB1	-0.741177	0.0400117	down regulation in tumor
3HAO	-0.742082	0.000309307	down regulation in tumor
GDE	-0.742407	0.00368329	down regulation in tumor
ACSM5	-0.743207	0.039804	down regulation in tumor
TNR16	-0.746004	0.0378933	down regulation in tumor
FGGY	-0.746095	0.0260023	down regulation in tumor
SPON1	-0.754211	0.00185176	down regulation in tumor
NDUA7	-0.75504	0.00535932	down regulation in tumor
ORNT1	-0.760897	0.0076891	down regulation in tumor
CAH2	-0.761119	0.0376485	down regulation in tumor
STX11	-0.762229	0.0154971	down regulation in tumor
SHPK	-0.763056	0.039136	down regulation in tumor
MTMRC	-0.765968	0.0242693	down regulation in tumor
SCLY	-0.767283	0.0182877	down regulation in tumor
PKP2	-0.768789	0.000756414	down regulation in tumor
TIM23	-0.770151	0.0185017	down regulation in tumor
MTNA	-0.77393	0.0266925	down regulation in tumor
SHFL	-0.777634	0.0314279	down regulation in tumor
DPYD	-0.779037	0.0222054	down regulation in tumor
SPTN2	-0.779823	0.0355573	down regulation in tumor
CMGA	-0.786176	0.00941963	down regulation in tumor
KYNU	-0.787636	0.0494567	down regulation in tumor
GIPC2	-0.788074	0.046022	down regulation in tumor
T22D3	-0.790024	0.0248385	down regulation in tumor
TNS2	-0.798978	0.0203616	down regulation in tumor
CD302	-0.799032	0.00474214	down regulation in tumor
CMC4	-0.800517	0.0375174	down regulation in tumor
HYES	-0.800894	0.0409772	down regulation in tumor
ADK	-0.801495	0.012933	down regulation in tumor
NDUV2	-0.801989	0.0137157	down regulation in tumor
ASGR1	-0.808343	0.0140401	down regulation in tumor
PYGL	-0.811594	0.00607589	down regulation in tumor
DHE3	-0.813338	0.0258029	down regulation in tumor
STEA3	-0.814626	0.00426718	down regulation in tumor
A2MG	-0.815292	0.0486852	down regulation in tumor
THIM	-0.819355	0.0108993	down regulation in tumor
DMD	-0.820329	0.0253	down regulation in tumor
TPD53	-0.820811	0.00282674	down regulation in tumor
AL5AP	-0.824598	0.0427518	down regulation in tumor
THIC	-0.824676	0.0422623	down regulation in tumor
MTSS2	-0.827467	0.00678215	down regulation in tumor
TMOD1	-0.827965	0.00284747	down regulation in tumor
HDAC6	-0.833223	0.0304629	down regulation in tumor
PH4H	-0.833642	0.0174181	down regulation in tumor
CDNF	-0.839656	0.0155266	down regulation in tumor
PDLI5	-0.852668	0.0491695	down regulation in tumor
CYBR1	-0.854203	0.0276421	down regulation in tumor
ERRFI	-0.861264	0.00650069	down regulation in tumor
NCALD	-0.865927	0.0274692	down regulation in tumor
CLM8	-0.866798	0.0382024	down regulation in tumor
S39AE	-0.874546	0.021275	down regulation in tumor
DJC25	-0.875439	0.0348479	down regulation in tumor
S22A7	-0.878186	0.0496764	down regulation in tumor
UGPA	-0.881753	0.0123359	down regulation in tumor
FAH2A	-0.882369	0.00627955	down regulation in tumor
AASS	-0.884247	0.0252156	down regulation in tumor
ERIC3	-0.88584	0.0166404	down regulation in tumor
HOGA1	-0.887204	0.00112368	down regulation in tumor
APBA1	-0.888099	0.00990667	down regulation in tumor
BMPER	-0.891198	0.0189295	down regulation in tumor
AATC	-0.891766	0.0224129	down regulation in tumor
PTMS	-0.894407	0.00991971	down regulation in tumor
EMAL1	-0.895451	0.00590707	down regulation in tumor
BST2	-0.895679	0.00639455	down regulation in tumor
CATB	-0.898633	0.00542297	down regulation in tumor
AATM	-0.899729	0.00404697	down regulation in tumor
ACBP	-0.902851	0.0229953	down regulation in tumor
MNT	-0.90404	0.0154792	down regulation in tumor
MSRA	-0.905175	0.00118812	down regulation in tumor
PSD3	-0.906341	0.00696391	down regulation in tumor
ACYP2	-0.909249	0.015805	down regulation in tumor
AKA12	-0.910716	0.0196645	down regulation in tumor
PALM	-0.915843	0.00843837	down regulation in tumor
CO7	-0.918083	0.0428551	down regulation in tumor
CA053	-0.91838	0.0205937	down regulation in tumor
HUTI	-0.921791	0.00730636	down regulation in tumor
GABT	-0.927016	0.00589032	down regulation in tumor
EVA1B	-0.927708	0.025945	down regulation in tumor
WASF3	-0.931385	0.00330866	down regulation in tumor
MT1M	-0.931636	0.0121559	down regulation in tumor
SRBS2	-0.931967	0.00487082	down regulation in tumor
TSN7	-0.933775	0.00576822	down regulation in tumor
ACSA	-0.936336	0.00678188	down regulation in tumor
PCS1N	-0.937682	0.00411976	down regulation in tumor
EHD3	-0.941417	0.0399252	down regulation in tumor
CAVN2	-0.94366	0.00134802	down regulation in tumor
COBL1	-0.945252	0.0284383	down regulation in tumor
SODE	-0.945382	0.0194753	down regulation in tumor
TENX	-0.965326	0.0498223	down regulation in tumor
AGRL2	-0.972617	0.00334877	down regulation in tumor
MRM3	-0.974828	0.049195	down regulation in tumor
PDLI2	-0.978285	0.00286582	down regulation in tumor
F214A	-0.982432	0.0062088	down regulation in tumor
CHLE	-0.983633	0.00421195	down regulation in tumor
GLSL	-0.98712	0.0437355	down regulation in tumor
HCDH	-0.995806	0.00763233	down regulation in tumor
AS3MT	-1.00337	0.0338739	down regulation in tumor
CD38	-1.00581	0.0381711	down regulation in tumor
EHBP1	-1.00682	0.00140072	down regulation in tumor
TNR6	-1.01527	0.00993772	down regulation in tumor
AADAT	-1.01877	0.00833894	down regulation in tumor
STBD1	-1.01976	0.0379578	down regulation in tumor
FTCD	-1.03379	0.00432501	down regulation in tumor
MCFD2	-1.04041	0.000283183	down regulation in tumor
ALDOC	-1.05431	0.0127265	down regulation in tumor
NDRG2	-1.05833	0.00473005	down regulation in tumor
UD2B7	-1.07777	0.0403345	down regulation in tumor
MMRN1	-1.07931	0.0380148	down regulation in tumor
LIRB5	-1.08026	0.000807308	down regulation in tumor
HMGN5	-1.08201	0.0369494	down regulation in tumor
GRHPR	-1.08814	0.00050348	down regulation in tumor
RGN	-1.09462	0.0320026	down regulation in tumor
PRG4	-1.10108	0.0415255	down regulation in tumor
GBG7	-1.10798	0.00375484	down regulation in tumor
FIBB	-1.10807	0.0290389	down regulation in tumor
FIBA	-1.1116	0.00284594	down regulation in tumor
SO1B3	-1.11465	0.0418011	down regulation in tumor
CA087	-1.1164	0.0133567	down regulation in tumor
CD82	-1.12073	0.0255476	down regulation in tumor
SRBS1	-1.12387	0.00883189	down regulation in tumor
PAI2B	-1.13199	0.000390705	down regulation in tumor
KCRB	-1.13225	0.0102567	down regulation in tumor
PCKGC	-1.13494	0.00377142	down regulation in tumor
ALAT1	-1.14153	0.0205979	down regulation in tumor
CD81	-1.14382	0.0272979	down regulation in tumor
ASGR2	-1.14393	0.00307943	down regulation in tumor
PBLD	-1.15471	0.00492391	down regulation in tumor
RET1	-1.15529	0.0244676	down regulation in tumor
MARE3	-1.16892	0.00109361	down regulation in tumor
ASSY	-1.17116	0.00634503	down regulation in tumor
SPTN5	-1.17693	0.00438866	down regulation in tumor
BODG	-1.17817	0.0449833	down regulation in tumor
SMAKA	-1.18087	0.0068932	down regulation in tumor
GLPC	-1.18845	0.0215169	down regulation in tumor
SERC	-1.20671	0.0128804	down regulation in tumor
PALM3	-1.20695	0.00660269	down regulation in tumor
ABLM3	-1.2177	0.00585136	down regulation in tumor
EX3L4	-1.23265	0.0192917	down regulation in tumor
ANGL6	-1.24329	0.00936498	down regulation in tumor
CBPA3	-1.24462	0.0197928	down regulation in tumor
GGT5	-1.2481	0.0165083	down regulation in tumor
CAYP1	-1.26807	0.0227705	down regulation in tumor
GCH1	-1.27121	0.000541585	down regulation in tumor
GP1BB	-1.29423	0.0340577	down regulation in tumor
DEMA	-1.29655	0.0253119	down regulation in tumor
CPSM	-1.31516	0.0149185	down regulation in tumor
PALM2	-1.35222	0.000165045	down regulation in tumor
PPR1A	-1.38238	0.0207245	down regulation in tumor
SDF1	-1.39886	0.0225909	down regulation in tumor
ADH1B	-1.4369	0.00521076	down regulation in tumor
FABPL	-1.44565	0.0427027	down regulation in tumor
HBE	-1.47152	0.0437167	down regulation in tumor
GCSP	-1.4768	0.000153047	down regulation in tumor
BUP1	-1.48027	0.000460764	down regulation in tumor
GLYG2	-1.48102	4.13876e-05	down regulation in tumor
MTG16	-1.48176	0.0158335	down regulation in tumor
CGL	-1.4963	0.036553	down regulation in tumor
ATTY	-1.52294	0.000191354	down regulation in tumor
AL8A1	-1.52324	0.0271597	down regulation in tumor
F16P1	-1.53286	0.034999	down regulation in tumor
SCG2	-1.53339	0.000328431	down regulation in tumor
GLPA	-1.53886	0.0218394	down regulation in tumor
ADH1A	-1.59	0.00357005	down regulation in tumor
SIM24	-1.60102	0.0274777	down regulation in tumor
TPPP2	-1.64642	0.00324001	down regulation in tumor
SCG1	-1.65573	0.000490639	down regulation in tumor
DJC12	-1.6667	0.00763898	down regulation in tumor
HELZ	-1.75067	0.00533448	down regulation in tumor
CLC4G	-1.76841	0.000366014	down regulation in tumor
ACACB	-1.83891	0.000326472	down regulation in tumor
NPY	-1.84028	0.000548089	down regulation in tumor
PRVA	-1.88297	2.68137e-05	down regulation in tumor
TTC36	-2.00236	0.000946152	down regulation in tumor
MT1F	-2.08254	0.0005477	down regulation in tumor
CATF	-2.10396	0.00187779	down regulation in tumor
MT1X	-2.12225	0.00339223	down regulation in tumor
LYVE1	-2.23702	0.00481169	down regulation in tumor
MT2	-2.28905	0.00175515	down regulation in tumor
CLC4M	-2.39617	0.00206425	down regulation in tumor
SMS	-2.78575	0.000933871	down regulation in tumor

## Sheet: Description 
Table S2. Differentially expressed proteins between four paired tumor and NAT samples.
The statistical significance was calculated by a simple linear model and moderated t-statistics using an empirical Bayes shrinkage method implemented with the R/Bioconductor package “limma”. Significant calls were made based on P value < 0.05 and |logFC| > 0.585.
Column header	Explanation
logFC	log-fold change of protein expression levels in the pair of comparative groups (tumor vs. NAT samples)
P value	P values were calculated by moderated t-statistics
