# Supplementary material for: Targeting enabled homolog with daunorubicin inhibits ERK1/2/c‐Fos pathway and suppresses hepatocellular carcinoma progression
Source: Clin Transl Med. 2025 Jun 9;15(6):e70366. doi: 10.1002/ctm2.70366 (PMC12148948; doi:10.1002/ctm2.70366)
Supplement: Supplementary file 8 — Supporting File 8: ctm270366‐sup‐0008‐tableS3.xlsx [file CTM2-15-e70366-s008.xlsx]

## Sheet: Table S3
Ensembl.id	Symbol	L03P	L04P	L05P	L07P	L03T	L04T	L05T	L07T
ENSG00000121410	A1BG	13.8258	13.0586	13.5552	12.804	13.5716	13.0136	13.2058	8.78388
ENSG00000268895	A1BG-AS1	5.30957	7.05834	7.83911	5.93968	5.98242	7.52407	7.53822	2.16679
ENSG00000148584	A1CF	10.3803	11.1907	10.7445	10.4884	11.1873	10.9819	10.8275	10.7808
ENSG00000175899	A2M	15.4125	15.1586	15.0166	13.4023	14.0258	14.4663	14.8305	11.4755
ENSG00000245105	A2M-AS1	5.04984	4.36902	5.01037	6.51679	2.92381	2.39433	4.72113	3.86907
ENSG00000256069	A2MP1	3.63625	4.59924	2.85722	2.06276	1.97388	1.73213	3.04443	1.78373
ENSG00000184389	A3GALT2	0.627129	0	0	0	0	0	0	1.26068
ENSG00000128274	A4GALT	6.07527	4.48872	0	6.16405	4.81178	5.0831	6.26916	5.3377
ENSG00000118017	A4GNT	3.81432	2.66966	0	1.75847	0	0	0	0
ENSG00000094914	AAAS	8.11403	8.98553	8.99453	8.98152	8.6411	8.45162	8.9484	8.85084
ENSG00000081760	AACS	6.2812	4.8876	5.98781	5.58115	6.29642	6.65057	6.19971	6.51407
ENSG00000250420	AACSP1	1.39696	0	0	0	2.92381	0	0	0
ENSG00000114771	AADAC	10.8346	10.4647	11.7055	9.58432	10.9697	12.2964	10.7354	12.6015
ENSG00000242908	AADACL2-AS1	0.627129	0	0	0	0.792485	0	0	0
ENSG00000240602	AADACP1	4.6414	0	5.75736	4.32676	5.2044	2.99395	3.56989	6.14577
ENSG00000109576	AADAT	7.55692	8.37376	6.36107	7.24744	4.09636	5.93049	5.0715	4.0623
ENSG00000158122	AAED1	6.78002	6.3477	7.29604	6.90893	6.12543	5.65934	7.18986	6.67055
ENSG00000103591	AAGAB	7.26169	6.14397	7.29604	6.73693	7.51215	7.77411	7.35869	7.96494
ENSG00000115977	AAK1	7.84693	7.1878	8.65778	8.26148	7.97782	8.2844	8.79201	8.79752
ENSG00000087884	AAMDC	7.04682	6.9373	7.6046	6.65967	8.53406	8.0788	7.25978	7.53902
ENSG00000127837	AAMP	9.11285	8.47145	8.65778	8.66314	8.79882	8.90848	7.72284	9.77766
ENSG00000129673	AANAT	2.56081	0	0	0	0	1.34943	0	0
ENSG00000131043	AAR2	7.84351	6.89459	7.20736	7.35637	8.38407	7.85351	6.77811	7.83865
ENSG00000205002	AARD	2.42113	0	0	0	0	0	0	0
ENSG00000090861	AARS	9.29645	9.05989	8.82606	9.3515	9.29715	9.81513	9.51105	10.2578
ENSG00000124608	AARS2	7.161	7.7396	6.86486	7.71931	8.40292	8.14342	8.37018	7.65348
ENSG00000266967	AARSD1	7.82285	8.03336	8.24764	7.78314	9.46496	8.50639	9.41472	8.23271
ENSG00000157426	AASDH	6.05178	5.39625	4.30294	6.17994	3.58266	5.03282	0	5.73751
ENSG00000149313	AASDHPPT	7.56524	6.99909	7.5089	7.78834	8.06322	8.15913	7.81862	7.7985
ENSG00000008311	AASS	10.4129	12.5226	11.1534	11.7829	10.4669	9.53107	9.79628	10.9702
ENSG00000215458	AATBC	0	3.31295	3.37424	0	0	2.49681	3.56989	4.25921
ENSG00000275700	AATF	8.47134	7.72749	8.54167	7.48988	9.95662	9.29103	8.49139	9.57075
ENSG00000181409	AATK	6.78002	7.35466	7.69435	9.12186	6.26929	4.9983	8.30553	6.96466
ENSG00000281376	ABALON	3.1965	0	6.05712	3.77731	1.97388	3.56521	3.95423	2.64047
ENSG00000183044	ABAT	10.8033	12.0963	11.1395	10.2747	11.7969	11.684	10.8672	10.597
ENSG00000165029	ABCA1	9.40356	10.8528	8.95876	10.2123	8.37456	9.61321	9.62803	7.74082
ENSG00000154263	ABCA10	6.92928	8.43465	8.13995	8.42714	5.84218	5.14753	5.0715	5.76555
ENSG00000251595	ABCA11P	4.57704	4.79773	4.51485	4.963	4.09636	4.23292	4.72113	4.23267
ENSG00000144452	ABCA12	0	0	0	0	0	0	0	1.45687
ENSG00000179869	ABCA13	1.89625	4.23848	0	5.03468	0	1.34943	6.45947	0
ENSG00000107331	ABCA2	9.33952	10.0342	9.82447	10.2429	10.4207	9.85607	9.38374	9.8822
ENSG00000167972	ABCA3	5.11929	4.48872	4.30294	5.31936	3.39461	4.10896	7.8416	4.54457
ENSG00000198691	ABCA4	4.02198	5.45622	5.83834	3.6912	5.93141	4.9082	8.84983	6.15992
ENSG00000154265	ABCA5	9.2636	10.1108	8.02357	10.7303	8.64375	9.14777	7.88649	8.59496
ENSG00000154262	ABCA6	9.84051	11.2743	10.3341	10.5908	10.899	9.83054	9.82539	10.6077
ENSG00000064687	ABCA7	8.0825	8.48591	7.98851	7.99115	6.65191	7.24369	8.49139	8.05099
ENSG00000141338	ABCA8	9.14927	10.3108	8.69086	9.74254	6.85714	7.62652	7.15359	8.04338
ENSG00000154258	ABCA9	6.96744	8.46416	8.18709	8.28372	5.99902	6.40256	5.88268	5.84654
ENSG00000231749	ABCA9-AS1	0.627129	2.66966	0	0	0	0.827053	0	1.26068
ENSG00000085563	ABCB1	8.25698	7.91012	7.11286	8.12855	8.79407	8.76953	6.8704	9.35704
ENSG00000135776	ABCB10	6.62947	6.99909	5.58034	6.82043	6.71358	8.06427	6.62757	7.46685
ENSG00000073734	ABCB11	10.0632	11.7453	11.7095	10.3247	10.3317	11.3324	11.7832	9.41572
ENSG00000005471	ABCB4	9.58939	9.26663	9.11319	9.76115	10.6549	9.71172	10.2212	10.0417
ENSG00000004846	ABCB5	1.89625	0	0	0	3.58266	1.89111	7.90843	0
ENSG00000115657	ABCB6	8.15319	8.30203	8.09122	7.31378	9.15988	8.93496	8.57605	8.83549
ENSG00000131269	ABCB7	7.24625	8.00352	7.04625	6.95585	6.73357	7.08413	7.03895	7.10661
ENSG00000197150	ABCB8	7.86726	7.4755	7.23753	7.71931	8.97915	9.33319	8.23784	9.09506
ENSG00000150967	ABCB9	4.84644	5.45622	6.7013	5.23056	5.86047	6.05328	0	5.59893
ENSG00000103222	ABCC1	7.8089	7.71527	8.12389	8.07854	6.82024	7.78681	0	9.22779
ENSG00000124574	ABCC10	6.2812	6.95819	5.98781	7.53384	6.86622	7.40393	7.22524	6.34474
ENSG00000121270	ABCC11	3.75737	5.12781	0	5.29036	4.77368	4.59823	2.20948	4.6284
ENSG00000140798	ABCC12	0	2.66966	0	0	0	0	0	0
ENSG00000023839	ABCC2	10.3102	12.0881	9.30347	11.7789	11.2261	10.541	8.23784	10.677
ENSG00000108846	ABCC3	10.072	11.2374	9.75838	11.8982	8.467	11.0281	9.13671	10.5346
ENSG00000125257	ABCC4	6.03989	4.79773	5.75736	5.78198	0	5.80627	0	7.55785
ENSG00000114770	ABCC5	7.2668	7.53233	6.12325	7.08809	6.63075	7.4684	6.04988	7.10661
ENSG00000091262	ABCC6	9.67068	10.8374	9.02944	10.0093	10.9001	10.5526	10.1401	9.94331
ENSG00000256340	ABCC6P1	8.20469	10.7577	8.27699	9.33207	10.1287	9.60032	9.31971	8.27721
ENSG00000255277	ABCC6P2	3.57165	4.23848	4.05445	3.59962	6.32304	6.71044	5.35318	6.96869
ENSG00000006071	ABCC8	0	2.66966	0	2.87887	0	5.01566	0	3.4753
ENSG00000069431	ABCC9	8.17238	9.32409	8.17155	8.62591	7.27362	7.26563	6.39878	10.0738
ENSG00000101986	ABCD1	6.69159	8.08176	7.23753	7.23987	9.2071	9.02667	8.87233	9.28622
ENSG00000215151	ABCD1P2	0	0	0	0	0	0	0	1.26068
ENSG00000173208	ABCD2	3.75737	0	4.05445	1.75847	0	0	0	2.46918
ENSG00000117528	ABCD3	9.32735	9.98919	8.37524	10.3274	10.0532	9.73024	8.32196	9.85744
ENSG00000119688	ABCD4	8.37289	8.68074	8.52952	8.84363	9.04861	8.57681	7.15359	7.78258
ENSG00000164163	ABCE1	8.30744	8.52843	8.31992	8.19263	8.20239	7.91957	8.40145	7.70748
ENSG00000204574	ABCF1	7.78417	7.43136	7.58126	8.05719	8.06717	8.5247	8.76822	8.65864
ENSG00000033050	ABCF2	7.56109	7.29021	0	7.7029	8.22021	7.99154	7.48083	9.28461
ENSG00000161204	ABCF3	8.69442	9.10742	7.85865	9.29788	8.884	8.73588	8.70696	8.75386
ENSG00000160179	ABCG1	6.70671	5.67391	6.74396	6.35817	5.36678	5.79626	8.16683	6.10246
ENSG00000118777	ABCG2	8.37525	8.02348	7.58126	7.47707	8.14758	6.11903	5.9687	8.97111
ENSG00000172350	ABCG4	1.39696	0	0	0	1.67634	2.39433	0	1.26068
ENSG00000138075	ABCG5	9.08274	10.9499	8.77555	10.3987	9.89139	9.1458	8.86112	7.93439
ENSG00000143921	ABCG8	9.0579	10.2528	8.27699	10.3407	10.8591	9.60893	9.43753	10.389
ENSG00000143994	ABHD1	3.75737	4.48872	3.75407	4.72371	6.14048	4.20291	3.56989	6.98468
ENSG00000144827	ABHD10	7.86051	8.20048	8.04078	7.07964	4.73454	8.56506	8.12996	8.63097
ENSG00000106077	ABHD11	7.30207	7.71527	9.1213	7.5765	7.62345	7.81931	8.79201	6.41133
ENSG00000225969	ABHD11-AS1	2.56081	0	0	0	0	0	0	0
ENSG00000100997	ABHD12	7.65372	8.47145	8.55371	8.25399	10.0769	8.09114	8.41683	9.64496
ENSG00000131969	ABHD12B	0	0	0	1.37236	1.30107	0	0	0.763875
ENSG00000139826	ABHD13	7.17737	7.07756	5.67156	6.87026	5.1158	6.15864	5.0715	7.19517
ENSG00000248487	ABHD14A	7.09932	7.69051	7.29604	6.49153	9.22133	8.68929	7.67246	8.50911
ENSG00000114786	ABHD14A-ACY1	6.26085	5.81802	5.58034	6.14798	7.57442	6.84766	7.64659	6.19471
ENSG00000114779	ABHD14B	8.86585	10.4519	10.0706	9.79251	11.3527	7.53916	10.5455	8.40897
ENSG00000168792	ABHD15	7.7334	8.54233	7.20736	8.19263	8.83858	7.98053	7.3902	7.80527
ENSG00000204427	ABHD16A	7.86726	8.5561	7.97066	7.80893	8.44898	8.76697	7.69787	8.69433
ENSG00000129968	ABHD17A	9.0579	9.04043	9.10503	8.65747	9.00405	8.1054	9.50386	9.18085
ENSG00000198658	ABHD17AP1	2.91339	4.36902	2.04372	3.02683	4.4261	3.19024	4.25742	4.00072
ENSG00000250536	ABHD17AP3	0	0	0	0	2.22042	0.471998	0	0
ENSG00000229107	ABHD17AP4	1.39696	0	0	2.71397	1.97388	1.34943	0	2.93195
ENSG00000263366	ABHD17AP5	1.39696	0	0	0	0	0.471998	0	0
ENSG00000226981	ABHD17AP6	0	0	0	0	0	0	5.88268	0
ENSG00000107362	ABHD17B	6.85658	4.59924	4.30294	6.42639	6.07931	5.90276	6.45947	5.47987
ENSG00000136379	ABHD17C	5.11929	3.31295	4.51485	4.76645	5.96561	6.78322	3.56989	6.24868
ENSG00000164074	ABHD18	6.46137	7.83304	6.05712	7.20922	5.98242	6.17419	5.7912	5.41053
ENSG00000140526	ABHD2	10.5762	10.2077	9.26737	10.4504	11.4956	11.4342	9.45253	11.2592
ENSG00000158201	ABHD3	7.75174	8.5354	7.43271	8.16893	7.9652	7.63216	7.74739	8.41783
ENSG00000100439	ABHD4	7.70356	7.86658	7.91575	7.65821	8.14758	8.45799	7.25978	8.69068
ENSG00000011198	ABHD5	7.35101	7.71527	7.14505	6.99231	6.89313	7.35019	6.95714	6.26841
ENSG00000163686	ABHD6	7.20957	7.17	6.05712	5.48206	7.80442	8.04114	4.72113	7.75487
ENSG00000127220	ABHD8	6.94211	6.82805	6.65734	6.9742	7.50635	8.61006	7.03895	8.27396
ENSG00000136754	ABI1	8.38703	8.19169	8.47991	8.07004	5.6024	6.77814	7.50981	9.00678
ENSG00000138443	ABI2	10.0573	11.3768	9.58736	10.6746	10.0532	9.60678	6.04988	10.0219
ENSG00000108798	ABI3	7.32184	6.37902	5.26593	6.34413	3.89812	5.4325	5.69352	5.10878
ENSG00000154175	ABI3BP	8.26722	6.28293	6.90301	7.60032	1.97388	4.14096	4.25742	2.55737
ENSG00000097007	ABL1	8.04135	7.65256	7.67243	8.02234	7.91357	7.20637	7.50981	6.34474
ENSG00000143322	ABL2	7.70732	7.11525	7.73721	7.85916	8.14385	7.61801	7.90843	7.33584
ENSG00000099204	ABLIM1	7.03489	10.0317	9.65599	10.2848	9.38033	8.1843	9.80215	8.7339
ENSG00000163995	ABLIM2	5.87568	3.93553	4.86333	5.23056	5.99902	4.6211	0	5.35009
ENSG00000173210	ABLIM3	9.97849	12.1541	8.84578	11.9413	7.84633	9.98012	11.9669	8.46989
ENSG00000175164	ABO	3.10816	4.09494	4.30294	3.02683	3.66822	3.61163	0	1.26068
ENSG00000159842	ABR	8.45353	8.23513	8.56565	8.10376	5.48939	6.71044	7.07819	5.60929
ENSG00000146386	ABRACL	7.65372	7.5042	7.6046	7.77793	7.26678	9.02453	0	9.744
ENSG00000163322	ABRAXAS1	5.3867	4.09494	6.24706	5.65125	5.2044	4.79207	5.7912	5.46854
ENSG00000165660	ABRAXAS2	6.89668	6.49793	7.37958	6.73693	7.16743	6.38929	6.99863	6.84713
ENSG00000146109	ABT1	7.67309	7.32279	7.48394	7.24744	8.0906	8.07259	7.95132	7.88837
ENSG00000114626	ABTB1	8.4241	8.58996	8.74437	8.09959	8.18435	8.00899	8.27208	7.8905
ENSG00000166016	ABTB2	6.82228	7.4755	5.26593	7.84427	8.14758	7.92877	4.72113	7.2425
ENSG00000251775	ACA59	1.0628	2.19383	0	2.52777	0	0.827053	0	1.03356
ENSG00000238934	ACA64	0	1.47902	0	0	0	0	0	0
ENSG00000060971	ACAA1	11.5852	11.5791	10.9746	11.3729	12.5143	11.363	10.7012	10.6333
ENSG00000167315	ACAA2	11.3956	11.5118	10.2552	11.2005	11.569	10.2087	10.2643	11.623
ENSG00000278540	ACACA	7.389	8.52143	6.9764	8.51749	8.77732	8.03477	8.33821	8.74919
ENSG00000076555	ACACB	9.4197	10.3469	8.0746	11.9264	7.61808	10.5541	11.1556	8.67229
ENSG00000111271	ACAD10	7.24107	8.32634	6.56518	8.087	8.12883	7.71421	5.9687	6.64058
ENSG00000240303	ACAD11	10.1583	11.6288	9.62208	11.0219	10.5475	9.32625	8.33821	9.80099
ENSG00000151498	ACAD8	7.89392	9.13979	6.78539	8.64893	7.30067	8.22593	6.62757	6.85149
ENSG00000177646	ACAD9	8.28495	8.09125	7.77884	8.21209	8.97496	8.74501	8.09213	8.48683
ENSG00000115361	ACADL	7.61417	8.2773	8.05779	8.43709	5.99902	7.38066	0	7.30433
ENSG00000117054	ACADM	8.73554	8.34232	9.10503	8.95405	8.03531	9.21038	8.83845	9.12783
ENSG00000122971	ACADS	10.8307	9.97131	9.16119	9.81559	9.48278	9.99551	8.76822	8.13041
ENSG00000196177	ACADSB	10.8985	11.089	11.0424	10.3363	11.0525	10.805	8.81542	8.98905
ENSG00000072778	ACADVL	12.663	12.9905	12.4973	13.452	12.4237	11.1896	12.2624	11.1872
ENSG00000157766	ACAN	1.89625	0	0	3.50183	1.97388	2.59249	0	0
ENSG00000072818	ACAP1	8.83866	8.63607	9.02079	8.20044	5.26058	6.76793	8.22041	5.31257
ENSG00000114331	ACAP2	7.98355	6.89459	7.58126	7.45111	7.42879	7.75097	6.26916	7.52815
ENSG00000229325	ACAP2-IT1	0	0	0	2.31392	0	0	0	0
ENSG00000131584	ACAP3	8.76111	9.15344	8.99453	9.62263	9.88135	8.33888	9.62803	7.56584
ENSG00000075239	ACAT1	11.4008	10.4829	9.72682	10.5593	9.65903	10.6251	9.57416	9.93819
ENSG00000120437	ACAT2	8.83005	8.33435	7.77884	8.78247	9.10531	9.04476	7.25978	10.4529
ENSG00000182827	ACBD3	7.74443	6.4397	6.74396	7.61793	7.06861	8.10945	8.2889	8.7562
ENSG00000234478	ACBD3-AS1	0	0	0	2.87887	0	0.827053	0	1.03356
ENSG00000181513	ACBD4	9.06378	8.78965	8.88443	9.39471	9.99335	8.97767	8.54838	9.21853
ENSG00000107897	ACBD5	8.74106	8.64253	8.66889	8.32362	8.76523	9.47959	8.32196	9.07279
ENSG00000230124	ACBD6	7.6459	7.57353	7.75818	7.29929	8.1952	7.9379	8.18491	8.68213
ENSG00000176244	ACBD7	3.63625	4.7019	0	0	5.14595	3.41626	0	4.72676
ENSG00000110455	ACCS	8.87926	9.54731	9.43947	9.72775	8.74322	7.46525	8.96942	8.46989
ENSG00000102977	ACD	6.61352	6.49793	6.30519	6.42639	7.07645	6.00193	5.7912	6.32604
ENSG00000159640	ACE	5.83497	5.39625	6.30519	5.761	4.56643	5.06654	4.72113	10.8723
ENSG00000130234	ACE2	4.24551	0	0	0	0	3.82365	0	9.26755
ENSG00000167769	ACER1	3.35844	4.59924	0	0	0	1.11176	3.95423	2.93195
ENSG00000177076	ACER2	2.91339	2.66966	0	3.39692	0	3.56521	0	2.46918
ENSG00000078124	ACER3	5.79309	4.79773	4.69959	4.20775	5.28787	4.8513	6.77811	7.46685
ENSG00000087085	ACHE	6.80833	5.45622	6.41487	7.00129	4.69432	3.46764	8.87233	2.05005
ENSG00000100813	ACIN1	9.66971	10.5532	10.3652	10.2353	9.76964	9.56905	9.71771	9.80662
ENSG00000213088	ACKR1	5.59606	3.31295	0	4.67967	3.17833	3.41626	0	2.05005
ENSG00000144648	ACKR2	2.68816	6.78193	5.37852	3.85857	1.67634	2.76669	6.72966	4.03184
ENSG00000144476	ACKR3	6.1098	4.09494	6.56518	5.761	2.92381	7.45892	8.03346	6.55213
ENSG00000129048	ACKR4	2.68816	3.31295	0	4.26849	1.67634	1.73213	4.25742	1.26068
ENSG00000131473	ACLY	8.36338	8.44948	8.33395	8.51122	8.92586	9.40166	8.62985	9.55142
ENSG00000153086	ACMSD	9.19153	9.46941	9.31766	8.97471	8.64902	8.74891	9.2441	9.34857
ENSG00000122729	ACO1	9.69267	9.98919	9.3866	9.15038	8.6063	9.15954	10.4098	8.99597
ENSG00000100412	ACO2	9.63061	9.59811	8.84578	9.7128	9.31881	10.7109	10.2728	10.5165
ENSG00000184227	ACOT1	8.39872	8.00352	7.01175	7.50258	10.1259	9.79201	6.33543	7.87127
ENSG00000162390	ACOT11	5.14171	0	6.61199	5.31936	5.84218	3.36299	0	1.62954
ENSG00000172497	ACOT12	9.20491	9.61465	8.33395	10.4844	10.3729	8.23892	8.65601	6.53594
ENSG00000112304	ACOT13	9.62066	10.327	9.09682	9.37413	10.686	10.3919	9.9575	10.1608
ENSG00000119673	ACOT2	7.76624	8.48591	8.02357	7.14588	8.41843	8.31278	7.53822	7.3575
ENSG00000177465	ACOT4	6.00362	6.37902	5.75736	6.37208	8.20597	8.38303	7.56609	6.77079
ENSG00000205669	ACOT6	2.42113	3.55159	4.51485	2.52777	3.58266	3.61163	5.0715	0
ENSG00000097021	ACOT7	8.06207	6.95819	6.74396	7.02788	8.55387	9.1683	6.62757	8.5473
ENSG00000101473	ACOT8	6.38823	6.9161	7.32443	6.90893	8.51398	7.37395	6.67952	7.30114
ENSG00000123130	ACOT9	7.696	7.78708	8.82606	7.83426	8.14011	7.85592	8.99014	7.7917
ENSG00000161533	ACOX1	10.9194	10.1499	9.48419	10.599	11.2806	10.9964	9.07985	11.0275
ENSG00000168306	ACOX2	10.2097	10.8147	9.42643	10.2363	9.97352	10.5331	9.85393	9.06247
ENSG00000087008	ACOX3	7.72228	7.01911	7.65017	7.44454	7.60729	7.80939	7.29351	6.71915
ENSG00000153093	ACOXL	1.0628	3.02687	0	0	0	0.827053	0	0.763875
ENSG00000204581	ACOXL-AS1	2.0932	0	0	0	2.92381	0	0	1.26068
ENSG00000143727	ACP1	8.28495	8.41967	7.67243	8.53922	8.81063	9.07406	8.30553	9.14838
ENSG00000134575	ACP2	7.82285	9.23702	8.79597	8.61718	8.09447	9.6889	9.9202	10.1111
ENSG00000142513	ACP4	0	0	0	0	2.92381	0	0	1.26068
ENSG00000102575	ACP5	8.62648	7.41635	7.23753	7.35637	5.2044	10.2298	8.93778	5.31257
ENSG00000162836	ACP6	7.50164	7.63969	6.9764	7.76218	8.07502	8.26275	7.32647	7.71708
ENSG00000014257	ACPP	0	3.93553	0	2.71397	0	0	0	0
ENSG00000100312	ACR	2.56081	0	5.26593	3.59962	6.30979	2.28401	0	3.90313
ENSG00000111644	ACRBP	5.04984	4.48872	4.51485	2.52777	4.21485	4.87052	0	6.60482
ENSG00000103740	ACSBG1	4.02198	4.09494	0	3.85857	2.22042	2.28401	7.72284	2.05005
ENSG00000130377	ACSBG2	0	2.19383	0	0	0	0	0	0
ENSG00000167107	ACSF2	9.45034	10.0967	9.86369	9.71962	10.0472	9.8906	9.00039	9.54267
ENSG00000176715	ACSF3	8.10265	7.77536	8.57749	7.75689	7.6127	7.85592	7.56609	6.30708
ENSG00000151726	ACSL1	12.1643	13.6364	10.8821	12.9157	10.5906	12.0503	11.316	10.4739
ENSG00000123983	ACSL3	8.96978	8.6099	7.87794	8.91184	6.33618	10.2455	6.72966	10.2016
ENSG00000068366	ACSL4	7.30207	6.73428	6.46673	6.85054	7.99862	11.6429	9.76055	10.1613
ENSG00000197142	ACSL5	10.5114	10.8981	10.1911	11.514	12.1685	9.84519	8.80376	12.0573
ENSG00000164398	ACSL6	5.51248	6.82805	5.26593	7.80893	6.65191	8.00247	0	11.5842
ENSG00000166743	ACSM1	6.33083	6.685	5.48295	5.16818	9.95236	11.6408	5.47577	11.3796
ENSG00000183747	ACSM2A	11.309	11.9792	11.4937	13.1948	11.2137	11.4301	12.4442	12.1489
ENSG00000066813	ACSM2B	12.1336	12.8901	12.5981	12.9331	12.223	12.067	13.6134	12.7883
ENSG00000005187	ACSM3	9.22998	9.34803	9.22282	8.97698	8.84319	8.29155	6.77811	8.82332
ENSG00000215009	ACSM4	0	1.47902	0	0	0	0.471998	0	0.763875
ENSG00000183549	ACSM5	10.6227	11.4197	10.7497	11.2843	11.7882	10.818	9.81382	10.4933
ENSG00000260762	ACSM5P1	1.39696	3.31295	0	2.06276	1.97388	3.46764	0	2.55737
ENSG00000173124	ACSM6	0	0	0	0	0	0.471998	0	1.78373
ENSG00000154930	ACSS1	8.14211	7.03886	7.93428	8.20434	6.29642	7.01242	7.88649	5.88112
ENSG00000131069	ACSS2	9.01603	9.91098	7.79921	9.32673	7.71677	10.3621	7.99297	9.90549
ENSG00000111058	ACSS3	8.72072	9.631	7.55754	9.17239	10.0502	9.71704	9.22675	10.7592
ENSG00000143632	ACTA1	4.16021	3.31295	0	2.06276	0	0	0	2.16679
ENSG00000107796	ACTA2	10.8341	9.56444	9.53973	10.3229	9.07626	10.6486	8.79201	10.3517
ENSG00000180139	ACTA2-AS1	3.57165	4.97219	3.75407	3.39692	2.92381	3.56521	6.39878	0.431915
ENSG00000075624	ACTB	14.2239	14.7442	13.9608	14.1991	15.0466	14.5971	14.2677	14.6533
ENSG00000229145	ACTBP1	0.627129	0	0	0	0	0	0	0
ENSG00000188460	ACTBP11	0	0	0	0	1.30107	3.06239	0	1.78373
ENSG00000234667	ACTBP13	0	0	0	0	0	0.827053	0	0
ENSG00000213763	ACTBP2	1.0628	0	0	0	0	0	0	0.763875
ENSG00000220267	ACTBP8	1.39696	0	0	0	6.52003	0	0	3.83419
ENSG00000266920	ACTBP9	0	3.02687	0	0	0.792485	2.68221	0	0
ENSG00000159251	ACTC1	0	0	0	2.31392	0	1.55343	0	0
ENSG00000184009	ACTG1	13.1252	11.5681	12.2122	11.7329	11.6459	11.3026	12.3249	12.2681
ENSG00000178631	ACTG1P1	1.0628	2.19383	0	0	1.30107	1.73213	0	0
ENSG00000231340	ACTG1P10	0	0	0	2.71397	0	0.827053	0	0.763875
ENSG00000229465	ACTG1P11	0	0	0	0	0	0	0	1.78373
ENSG00000230581	ACTG1P14	0	0	0	1.75847	0	0.827053	0	0
ENSG00000259904	ACTG1P15	0	0	0	0	0	0	3.56989	0
ENSG00000259315	ACTG1P17	2.26646	4.79773	4.05445	3.39692	5.23277	1.73213	5.2192	1.78373
ENSG00000229129	ACTG1P2	0	0	0	0	0	0	0	1.78373
ENSG00000241547	ACTG1P20	1.0628	0	0	0.843553	0	0	0	1.03356
ENSG00000226359	ACTG1P24	0	0	0	0	0	1.11176	0	0
ENSG00000215388	ACTG1P3	1.39696	0	0	3.28379	0	2.28401	0	1.03356
ENSG00000236085	ACTG1P4	1.39696	1.47902	0	1.75847	0	0	0	0.431915
ENSG00000163017	ACTG2	5.72045	3.31295	0	6.84057	5.05356	5.72416	4.72113	7.5172
ENSG00000182584	ACTL10	2.42113	0	3.37424	2.52777	4.8489	3.25015	5.35318	2.64047
ENSG00000136518	ACTL6A	7.47098	7.27364	6.94017	7.50258	7.79494	7.52407	6.62757	8.14826
ENSG00000077080	ACTL6B	0	0	0	0	0	0.827053	3.95423	0
ENSG00000072110	ACTN1	9.10145	9.12601	8.30575	9.51238	9.66033	9.3967	8.89447	10.3602
ENSG00000259062	ACTN1-AS1	0	0	0	0	3.39461	0.471998	0	0
ENSG00000077522	ACTN2	3.43307	0	3.37424	3.02683	5.41708	2.76669	0	10.721
ENSG00000248746	ACTN3	1.0628	0	0	0	0	1.11176	2.20948	1.78373
ENSG00000130402	ACTN4	9.9589	8.88	9.39331	10.1082	10.243	11.1797	12.3916	11.319
ENSG00000213493	ACTN4P1	0	0	0	0	1.30107	0.827053	0	0.763875
ENSG00000131966	ACTR10	7.92658	7.65256	8.05779	7.34935	6.94548	7.90567	7.11638	8.50357
ENSG00000138107	ACTR1A	9.06964	9.06472	8.66889	9.15239	8.82467	9.08233	9.61475	9.09137
ENSG00000115073	ACTR1B	8.68872	9.11209	8.44154	8.62881	8.85236	8.92351	8.32196	8.69919
ENSG00000138071	ACTR2	10.0009	9.46941	9.74794	9.25538	9.57567	10.0836	9.28659	10.5771
ENSG00000115091	ACTR3	9.77029	8.97018	9.06352	9.03713	9.28366	9.83605	8.83845	9.96866
ENSG00000133627	ACTR3B	5.73528	6.40968	5.48295	6.09865	6.53149	5.84565	6.77811	6.74285
ENSG00000106526	ACTR3C	5.76447	4.97219	6.41487	5.50748	5.96561	6.67263	6.12674	5.58851
ENSG00000101442	ACTR5	6.61352	6.85057	6.90301	6.96505	7.34031	6.39594	7.74739	6.94845
ENSG00000075089	ACTR6	6.93571	5.94903	0	6.31564	6.62005	6.99938	5.47577	6.39347
ENSG00000113812	ACTR8	6.38823	7.11525	6.41487	6.95585	6.66237	7.26563	7.35869	6.16695
ENSG00000184378	ACTRT3	4.11559	4.48872	0	3.59962	2.43091	4.17227	0	4.12135
ENSG00000115170	ACVR1	7.389	7.89936	6.90301	5.48206	6.79192	6.50447	7.29351	6.71437
ENSG00000135503	ACVR1B	7.7297	8.08176	7.89697	8.38662	9.3155	10.0215	8.53434	9.4009
ENSG00000123612	ACVR1C	5.30957	6.14397	0	4.38278	0	4.40091	5.47577	3.4293
ENSG00000121989	ACVR2A	5.3867	5.81802	5.01037	6.13172	4.65293	5.89339	3.56989	6.23538
ENSG00000114739	ACVR2B	4.02198	5.81802	6.56518	3.28379	6.36209	6.3624	5.69352	3.05823
ENSG00000229589	ACVR2B-AS1	3.1965	4.36902	4.30294	3.28379	5.96561	3.82365	0	2.27478
ENSG00000139567	ACVRL1	6.81532	6.31568	6.24706	5.82305	6.30979	5.47077	8.03346	6.78912
ENSG00000243989	ACY1	10.3932	10.1544	9.7739	9.67685	10.3609	10.6538	10.1812	9.21683
ENSG00000132744	ACY3	7.60613	7.9314	8.21768	7.12961	7.60186	7.39068	7.45125	8.1729
ENSG00000119640	ACYP1	5.32924	6.03019	5.48295	5.403	6.55414	5.7555	4.72113	6.02725
ENSG00000170634	ACYP2	6.55624	7.38583	6.94017	6.60185	6.58747	5.85532	6.91442	8.13758
ENSG00000196839	ADA	5.67505	5.39625	3.37424	5.92088	4.03326	6.93239	7.11638	6.6804
ENSG00000093072	ADA2	9.37426	7.98328	7.37958	7.76745	4.09636	4.04275	5.7912	6.31975
ENSG00000140955	ADAD2	0	0	0	0.843553	0	0	0	1.45687
ENSG00000168803	ADAL	5.44195	5.33368	6.5168	5.7397	5.6024	6.34876	5.69352	6.97271
ENSG00000137845	ADAM10	8.6205	8.20048	8.24764	8.51436	8.80355	9.44236	8.46203	9.90863
ENSG00000073670	ADAM11	2.91339	4.36902	4.51485	4.38278	2.61456	1.73213	4.25742	4.40894
ENSG00000148848	ADAM12	3.35844	4.09494	3.37424	3.28379	1.67634	2.39433	0	3.33265
ENSG00000143537	ADAM15	8.50848	8.52143	9.45239	8.798	9.64326	10.3386	9.12739	10.1121
ENSG00000151694	ADAM17	6.27106	7.63969	5.58034	7.31378	5.68683	6.73162	4.25742	6.49745
ENSG00000168619	ADAM18	0	0	0	0	1.67634	0	0	0
ENSG00000135074	ADAM19	5.20697	7.35466	5.83834	6.70432	4.77368	4.9983	5.7912	2.16679
ENSG00000229186	ADAM1A	2.42113	2.19383	0	2.31392	2.92381	0.827053	0	1.45687
ENSG00000226469	ADAM1B	0	0	0	1.75847	1.67634	1.11176	0	0
ENSG00000134007	ADAM20	2.80516	1.47902	0	0	0	1.11176	0	0
ENSG00000259158	ADAM20P1	1.0628	4.48872	4.05445	3.6912	2.61456	2.39433	3.04443	1.45687
ENSG00000139985	ADAM21	0	2.66966	0	0	0	2.39433	0	3.17433
ENSG00000008277	ADAM22	3.57165	3.31295	0	2.71397	2.22042	0	0	1.45687
ENSG00000114948	ADAM23	5.18554	5.12781	0	4.07804	4.52115	3.56521	9.99898	0
ENSG00000042980	ADAM28	6.67631	6.82805	7.17654	6.17994	2.77746	4.9082	0	2.05005
ENSG00000168594	ADAM29	0	0	0	2.31392	0	0	0	0
ENSG00000134249	ADAM30	0	0	2.85722	0	0	0	0	0
ENSG00000197140	ADAM32	0	0	0	0	0	0	0	1.62954
ENSG00000149451	ADAM33	6.21928	5.62249	7.32443	6.46583	2.61456	4.17227	4.72113	3.4293
ENSG00000151651	ADAM8	7.00462	6.89459	6.86486	6.62526	5.84218	5.33903	5.2192	4.38504
ENSG00000168615	ADAM9	6.58925	6.21512	6.24706	5.62826	4.73454	5.9844	6.77811	6.72392
ENSG00000134028	ADAMDEC1	4.6414	0	2.85722	3.50183	0	0	0	1.78373
ENSG00000154734	ADAMTS1	11.9047	9.98919	10.5568	11.4193	4.8489	8.781	7.29351	7.95076
ENSG00000142303	ADAMTS10	7.78417	8.23513	9.09682	8.76677	5.31466	8.27001	7.03895	7.5817
ENSG00000151388	ADAMTS12	5.40535	5.39625	5.67156	5.42984	3.96727	5.65934	0	4.78271
ENSG00000160323	ADAMTS13	9.73569	9.25823	9.7215	9.19799	7.54079	7.53916	8.37018	4.88849
ENSG00000138316	ADAMTS14	2.80516	2.66966	0	1.37236	2.77746	3.19024	0	3.33265
ENSG00000166106	ADAMTS15	6.05178	3.93553	4.86333	5.45618	3.74899	4.81209	3.56989	4.20564
ENSG00000145536	ADAMTS16	0	0	3.37424	0.843553	0	0.827053	2.20948	0
ENSG00000140470	ADAMTS17	6.34056	8.09125	6.90301	7.18579	7.52367	6.51061	6.12674	5.36239
ENSG00000087116	ADAMTS2	8.33932	8.23513	7.77884	8.74823	5.98242	8.2518	0	6.08772
ENSG00000156140	ADAMTS3	4.439	3.75629	3.75407	3.28379	0	3.56521	0	2.79356
ENSG00000158859	ADAMTS4	9.40007	7.94193	7.69435	8.9166	5.98242	7.78933	0	8.5845
ENSG00000154736	ADAMTS5	5.56321	3.31295	5.67156	3.93549	2.92381	3.6566	4.25742	4.03184
ENSG00000049192	ADAMTS6	3.43307	3.31295	0	4.92577	3.58266	3.6566	0	1.62954
ENSG00000136378	ADAMTS7	5.45991	4.09494	0	3.28379	5.02141	4.55137	6.04988	5.46854
ENSG00000274376	ADAMTS7P1	2.0932	0	0	0	0	1.73213	0	0
ENSG00000261143	ADAMTS7P3	0	0	0	0	0	1.34943	0	0
ENSG00000218052	ADAMTS7P4	2.42113	0	0	0	0	2.39433	0	0
ENSG00000134917	ADAMTS8	4.32604	3.31295	0	4.07804	0	1.73213	0	1.45687
ENSG00000163638	ADAMTS9	6.79424	5.67391	7.01175	6.94658	5.28787	6.05328	4.72113	8.37145
ENSG00000241158	ADAMTS9-AS1	5.34865	4.48872	4.69959	5.10297	1.67634	2.39433	0	2.05005
ENSG00000241684	ADAMTS9-AS2	4.54375	3.31295	5.1438	4.32676	0	0	0	1.45687
ENSG00000178031	ADAMTSL1	6.87007	4.79773	4.51485	3.77731	4.32434	3.78366	0	5.19378
ENSG00000197859	ADAMTSL2	10.7362	9.59143	10.5628	9.57233	7.3789	8.24997	8.52016	6.88596
ENSG00000156218	ADAMTSL3	7.86051	6.63398	8.02357	6.50421	3.58266	6.49831	6.67952	3.11745
ENSG00000143382	ADAMTSL4	8.20469	10.0268	9.45881	9.13415	9.62198	9.90407	11.6447	8.75386
ENSG00000203804	ADAMTSL4-AS1	4.95172	4.09494	0	3.93549	2.92381	2.49681	0	1.26068
ENSG00000185761	ADAMTSL5	4.73286	4.36902	3.75407	5.71809	6.32304	6.04485	4.72113	6.49745
ENSG00000105963	ADAP1	7.04086	5.86302	6.36107	6.6136	4.77368	4.4781	5.58875	3.38178
ENSG00000184060	ADAP2	7.28706	6.37902	6.12325	4.92577	4.73454	4.55137	6.26916	3.60511
ENSG00000160710	ADAR	9.96598	10.0585	9.58736	10.3076	10.1586	10.7277	10.3104	9.30545
ENSG00000197381	ADARB1	5.67505	5.77156	7.26708	6.99231	4.8489	6.21234	5.58875	4.72676
ENSG00000185736	ADARB2	3.35844	3.02687	5.26593	4.38278	0	3.06239	5.35318	0
ENSG00000065457	ADAT1	5.73528	6.37902	6.18648	6.06481	5.78587	6.3556	5.88268	5.82004
ENSG00000189007	ADAT2	6.0279	7.7396	5.83834	7.3772	6.04773	6.55285	5.35318	5.62977
ENSG00000213638	ADAT3	4.92611	3.75629	5.01037	5.37565	2.43091	3.61163	4.90693	5.15191
ENSG00000063761	ADCK1	6.08687	6.03019	5.91501	7.06259	6.70348	6.24951	6.04988	7.0005
ENSG00000133597	ADCK2	6.54787	5.33368	5.91501	5.95823	7.7806	7.56887	7.35869	8.29014
ENSG00000173137	ADCK5	7.01072	7.79871	8.55371	7.41126	9.84507	8.00247	7.64659	7.17789
ENSG00000164742	ADCY1	7.81937	9.979	8.17155	8.98831	7.13021	4.4781	10.0833	4.17809
ENSG00000143199	ADCY10	6.70671	7.85549	0	7.43795	6.71358	7.27647	0	6.18782
ENSG00000161912	ADCY10P1	4.439	5.19975	5.91501	5.48206	4.73454	3.61163	3.56989	2.71904
ENSG00000138031	ADCY3	6.86334	6.46911	6.56518	7.19364	4.15682	6.10287	0	5.44562
ENSG00000129467	ADCY4	6.43437	6.17998	7.98851	7.08809	5.66618	6.335	7.72284	5.66988
ENSG00000173175	ADCY5	7.31199	6.46911	7.32443	7.31378	4.95486	5.72416	5.58875	4.9221
ENSG00000174233	ADCY6	7.84351	8.25215	7.87794	9.02177	8.24479	8.42425	5.0715	7.36056
ENSG00000121281	ADCY7	7.20957	7.51834	5.37852	5.88254	4.65293	5.01566	3.04443	4.88849
ENSG00000155897	ADCY8	0	0	0	0	0	0	2.20948	7.48383
ENSG00000162104	ADCY9	7.58174	7.9314	7.01175	7.48988	9.04261	9.06575	8.80376	7.81201
ENSG00000141433	ADCYAP1	2.80516	0	0	3.39692	1.67634	0	0	3.4293
ENSG00000078549	ADCYAP1R1	3.01406	3.75629	0	0	0	0	0	2.55737
ENSG00000087274	ADD1	10.2438	9.88394	10.1361	10.1318	10.6718	10.0623	6.82499	9.50851
ENSG00000075340	ADD2	2.80516	0	4.86333	3.28379	0	2.59249	3.56989	0
ENSG00000148700	ADD3	9.01299	7.65256	7.8193	6.92788	7.44706	5.93961	6.57368	8.14649
ENSG00000203876	ADD3-AS1	2.56081	2.66966	0	0	1.67634	1.55343	3.56989	1.62954
ENSG00000118492	ADGB	0	3.31295	0	0	0	0	0	0
ENSG00000197177	ADGRA1	0	4.36902	0	3.28379	0	1.55343	0	0
ENSG00000256925	ADGRA1-AS1	0	3.02687	0	0	0	0	0	0
ENSG00000020181	ADGRA2	9.32367	7.9208	8.36161	8.56366	7.21085	8.14736	7.11638	6.86019
ENSG00000152990	ADGRA3	10.4169	12.0672	9.6106	10.6239	6.49683	8.84068	8.43206	8.47131
ENSG00000181790	ADGRB1	4.76211	4.09494	5.01037	4.80796	1.67634	0	3.56989	1.03356
ENSG00000121753	ADGRB2	3.10816	0	5.1438	2.87887	0	1.55343	0	0
ENSG00000135298	ADGRB3	4.40232	4.09494	4.51485	4.20775	0	2.49681	0	0
ENSG00000111452	ADGRD1	5.40535	4.36902	5.75736	6.21122	7.47107	3.90044	3.56989	3.22906
ENSG00000256151	ADGRD1-AS1	0	0	0	0	0	0	0	1.92303
ENSG00000180264	ADGRD2	0	0	0	0	0	0	0	0.431915
ENSG00000174837	ADGRE1	6.2087	2.19383	0	1.75847	1.67634	1.55343	3.56989	1.03356
ENSG00000127507	ADGRE2	5.57972	5.45622	0	4.84831	2.22042	3.41626	0	2.64047
ENSG00000268758	ADGRE4P	4.32604	3.55159	0	5.13594	0	1.73213	0	1.26068
ENSG00000123146	ADGRE5	9.50218	7.78708	8.41539	8.0954	4.88509	7.63216	6.82499	7.61804
ENSG00000153292	ADGRF1	0	2.66966	0	0	0	0	0	6.49745
ENSG00000173567	ADGRF3	0	0	0	2.71397	2.43091	2.0343	0	2.05005
ENSG00000069122	ADGRF5	7.85034	7.41635	5.67156	7.62955	6.42489	6.49831	6.39878	7.59998
ENSG00000227582	ADGRF5P1	0	0	0	0	0	0	0	0.763875
ENSG00000205336	ADGRG1	6.94211	6.60778	6.9764	7.76745	5.14595	6.47339	5.35318	6.27493
ENSG00000173698	ADGRG2	4.16021	4.09494	3.75407	5.31936	1.67634	8.68523	3.04443	9.50782
ENSG00000182885	ADGRG3	2.56081	4.09494	0	3.02683	2.92381	2.28401	0	2.46918
ENSG00000159618	ADGRG5	6.27106	5.67391	6.41487	3.50183	2.61456	2.39433	5.88268	1.03356
ENSG00000112414	ADGRG6	7.34619	10.6219	9.18461	10.1987	9.02041	10.4848	7.81862	7.82982
ENSG00000144820	ADGRG7	7.17737	7.85549	5.48295	5.31936	4.65293	1.89111	0	2.37525
ENSG00000072071	ADGRL1	6.54787	5.81802	6.94017	5.97655	5.72726	5.37983	9.59459	5.38666
ENSG00000117114	ADGRL2	6.44343	6.58109	8.27699	7.08809	5.2044	7.19498	7.79526	7.50893
ENSG00000150471	ADGRL3	3.9728	3.02687	0	3.59962	1.30107	1.34943	0	2.46918
ENSG00000162618	ADGRL4	7.13887	5.67391	4.51485	6.69329	5.17547	5.32517	5.35318	7.42937
ENSG00000164199	ADGRV1	6.31118	7.17	6.05712	5.761	6.12543	6.62817	5.2192	5.98016
ENSG00000187758	ADH1A	13.8317	14.5954	12.0675	12.4129	12.3302	11.0087	10.2168	11.3461
ENSG00000196616	ADH1B	14.3227	14.09	13.9672	13.4581	13.0611	11.2774	12.2082	14.0136
ENSG00000248144	ADH1C	13.9187	14.5684	12.469	12.8499	12.7729	13.1274	11.2184	12.3293
ENSG00000198099	ADH4	13.9571	14.4805	12.0227	13.2996	11.8994	9.81823	5.47577	10.8512
ENSG00000197894	ADH5	11.0098	9.85916	10.1441	10.1791	10.4137	10.9594	9.1914	10.8499
ENSG00000233859	ADH5P4	2.42113	0	0	0	1.67634	1.73213	2.20948	1.92303
ENSG00000172955	ADH6	11.5403	11.82	9.99753	10.6195	11.5614	9.31927	9.62803	11.113
ENSG00000196344	ADH7	0	0	0	0	3.82548	0	0	0
ENSG00000147576	ADHFE1	8.49548	10.6055	9.06352	9.56629	9.64722	9.18854	8.92707	8.1729
ENSG00000182551	ADI1	11.8905	12.1016	11.4748	11.8825	12.6903	11.5237	12.1712	12.4972
ENSG00000182035	ADIG	0	0	0	0	2.61456	0	0	4.90539
ENSG00000159346	ADIPOR1	9.6993	9.68213	9.90657	9.2535	10.4237	10.8553	10.3429	11.3013
ENSG00000006831	ADIPOR2	9.72738	9.38321	8.88443	9.78603	8.93668	10.2606	9.26125	10.65
ENSG00000148671	ADIRF	9.95494	7.65256	8.80607	9.00179	5.66618	9.53784	6.26916	9.56145
ENSG00000272734	ADIRF-AS1	6.00362	4.36902	5.37852	4.84831	3.29052	3.56521	3.56989	3.60511
ENSG00000156110	ADK	9.21419	9.71931	8.12389	8.49225	8.33912	8.23151	9.05056	7.93439
ENSG00000148926	ADM	9.05495	7.84431	7.58126	8.28372	8.01912	6.90003	7.32647	8.31249
ENSG00000128165	ADM2	4.36468	4.7019	4.51485	4.20775	5.87854	7.44936	8.61658	6.72868
ENSG00000224420	ADM5	3.81432	0	4.51485	4.76645	0	2.39433	4.25742	3.90313
ENSG00000101126	ADNP	8.66569	9.00071	8.18709	9.27216	7.8736	8.22593	8.6032	5.3377
ENSG00000101544	ADNP2	7.31693	8.11934	7.20736	7.95927	6.73357	6.82322	6.57368	6.78912
ENSG00000259456	ADNP-AS1	3.27974	4.97219	3.75407	4.48868	1.97388	3.06239	0	2.99647
ENSG00000181915	ADO	7.27189	6.03019	6.7013	6.82043	7.30067	5.68127	5.9687	6.19471
ENSG00000163485	ADORA1	4.54375	3.75629	4.51485	3.93549	2.77746	4.88948	0	7.35442
ENSG00000128271	ADORA2A	7.08203	6.685	6.36107	0	5.94861	5.20921	5.88268	5.15191
ENSG00000178803	ADORA2A-AS1	7.58991	8.91248	8.41539	8.64607	10.0312	8.04749	9.13671	8.75969
ENSG00000170425	ADORA2B	3.69808	2.66966	4.05445	3.77731	3.96727	1.89111	3.95423	2.46918
ENSG00000236136	ADORA2BP1	1.6681	4.59924	2.85722	1.75847	2.43091	5.0831	5.35318	5.19378
ENSG00000282608	ADORA3	4.73286	4.8876	5.58034	3.50183	2.22042	3.06239	0	4.28527
ENSG00000159322	ADPGK	7.92658	8.25215	7.26708	8.23128	7.59095	7.96274	8.52016	7.74317
ENSG00000260898	ADPGK-AS1	0	0	0	0	2.22042	0	3.56989	0
ENSG00000144843	ADPRH	6.36935	5.99018	6.36107	6.19567	6.17011	6.07829	4.50783	5.49111
ENSG00000153531	ADPRHL1	1.89625	3.55159	0	2.06276	3.4917	3.30767	0	4.9221
ENSG00000116863	ADPRHL2	7.26169	7.32279	7.77884	7.01021	8.24479	8.23892	5.88268	7.7985
ENSG00000170222	ADPRM	7.02888	6.80517	6.61199	7.65252	7.12266	6.55285	7.35869	7.7361
ENSG00000120907	ADRA1A	6.96744	8.44209	5.75736	10.2765	1.67634	5.62581	7.25978	4.6284
ENSG00000170214	ADRA1B	6.74383	5.12781	6.05712	5.84315	4.61033	5.71355	3.56989	5.9479
ENSG00000171873	ADRA1D	1.6681	0	0	0	0	0	4.50783	0
ENSG00000150594	ADRA2A	6.87677	4.97219	3.75407	6.16405	3.39461	3.46764	0	2.05005
ENSG00000274286	ADRA2B	6.47909	5.39625	6.7013	5.92088	5.1158	4.42711	3.56989	5.35009
ENSG00000184160	ADRA2C	4.60958	4.09494	6.86486	4.963	8.96231	3.90044	6.19971	3.05823
ENSG00000043591	ADRB1	2.26646	3.55159	5.37852	5.95823	0	1.55343	0	1.03356
ENSG00000169252	ADRB2	7.23587	7.32279	6.05712	7.44454	6.24164	5.84565	8.23784	6.49745
ENSG00000130706	ADRM1	9.57299	9.39858	9.59903	9.30515	10.727	10.3032	9.2441	10.5227
ENSG00000239900	ADSL	8.29749	8.12859	8.30575	7.53384	9.17823	8.91774	8.57605	8.70644
ENSG00000035687	ADSS	7.62615	6.60778	7.67243	7.66951	3.89812	8.02837	6.04988	8.83549
ENSG00000185100	ADSSL1	7.01072	7.17	7.45855	8.05288	5.72726	7.46209	7.67246	8.20055
ENSG00000111863	ADTRP	2.91339	3.75629	0	1.75847	0	0.471998	4.50783	2.05005
ENSG00000106624	AEBP1	11.3232	9.23702	10.7782	10.3407	8.52262	10.1287	6.99863	6.75223
ENSG00000139154	AEBP2	7.37959	6.49793	6.36107	5.403	5.55825	6.66715	6.57368	6.34474
ENSG00000181026	AEN	7.89722	7.97306	7.45855	7.61793	8.53121	7.69548	7.07819	8.42224
ENSG00000104964	AES	11.1148	11.2071	11.7804	10.7722	11.0229	10.2773	11.5915	11.9399
ENSG00000196526	AFAP1	7.1164	5.33368	6.78539	6.78968	5.68683	6.88121	5.35318	5.9479
ENSG00000272620	AFAP1-AS1	0	0	0	0	5.08502	5.69211	0	8.56203
ENSG00000157510	AFAP1L1	6.33083	6.14397	6.74396	6.35817	6.36209	6.32806	7.11638	6.69506
ENSG00000169129	AFAP1L2	6.1098	5.19975	5.98781	6.11528	3.66822	4.17227	0	2.55737
ENSG00000130396	AFDN	8.37051	10.0778	9.92523	10.5684	8.12506	9.56611	7.48083	8.37449
ENSG00000198221	AFDN-AS1	4.11559	3.31295	6.12325	5.69615	5.2044	4.81209	5.0715	3.22906
ENSG00000172493	AFF1	8.65209	8.03336	9.20002	9.43832	6.25553	7.70622	8.12996	8.34537
ENSG00000155966	AFF2	3.01406	0	0	0	1.67634	0	0	5.01846
ENSG00000144218	AFF3	5.59606	6.3477	6.46673	5.37565	4.4261	6.65612	5.35318	7.20885
ENSG00000072364	AFF4	9.8567	9.961	9.43947	10.3301	8.88846	9.93005	10.5455	9.86718
ENSG00000135537	AFG1L	4.54375	6.06912	4.30294	5.10297	6.25553	6.11097	5.35318	5.43402
ENSG00000223959	AFG3L1P	7.21487	8.07221	7.67243	7.79867	5.94861	6.34876	6.77811	5.38666
ENSG00000141385	AFG3L2	8.92845	8.78381	7.23753	8.6716	8.97706	9.3444	8.70696	9.28299
ENSG00000079557	AFM	12.4128	12.6532	11.8007	12.4998	11.4761	10.4719	10.4811	12.3144
ENSG00000183077	AFMID	8.99617	9.45479	8.51728	10.4173	8.7628	8.82599	8.64299	9.41203
ENSG00000081051	AFP	5.74995	6.21512	5.98781	5.26077	9.49014	5.80627	6.62757	5.0492
ENSG00000119844	AFTPH	7.27696	7.9314	7.14505	7.97757	6.59841	7.40063	6.91442	7.28509
ENSG00000038002	AGA	7.1164	6.9161	7.55754	6.63682	6.76304	7.60086	7.72284	7.7757
ENSG00000157985	AGAP1	5.86224	5.19975	5.83834	6.54161	6.85714	6.65612	6.72966	6.79366
ENSG00000230869	AGAP10P	0	5.33368	5.58034	5.42984	4.52115	3.86255	0	2.46918
ENSG00000271880	AGAP11	5.59606	0	5.58034	4.76645	0	4.45283	0	3.56312
ENSG00000265018	AGAP12P	4.02198	5.62249	0	5.97655	5.6024	5.5444	3.04443	3.17433
ENSG00000243289	AGAP13P	1.0628	1.47902	0	2.52777	0	1.89111	0	0.763875
ENSG00000279058	AGAP14	0	0	0	4.99928	0	2.84649	0	1.62954
ENSG00000235529	AGAP1-IT1	4.02198	4.23848	0	2.87887	0	1.11176	0	1.26068
ENSG00000135439	AGAP2	5.95379	5.81802	4.30294	5.42984	4.27063	4.9983	5.47577	5.41053
ENSG00000255737	AGAP2-AS1	5.57972	3.75629	6.61199	4.67967	4.69432	3.70021	0	4.28527
ENSG00000133612	AGAP3	8.7898	9.1848	9.31058	9.39811	10.4632	9.45355	9.94694	9.55008
ENSG00000188234	AGAP4	6.33083	8.1469	5.58034	7.71386	7.73175	6.38929	5.58875	4.88849
ENSG00000172650	AGAP5	5.61221	4.09494	0	6.8	5.87854	5.67035	0	5.20748
ENSG00000204149	AGAP6	7.98975	9.47667	0	9.28324	8.37137	7.84625	0	6.36931
ENSG00000264204	AGAP7P	3.9728	6.28293	0	6.16405	5.39215	4.29112	0	3.22906
ENSG00000204172	AGAP9	7.08782	5.90666	6.46673	6.63682	9.0143	5.7555	6.8704	3.68558
ENSG00000260125	AGBL1-AS1	0	2.66966	0	0	0	0	0	0
ENSG00000165923	AGBL2	5.04984	7.40117	5.67156	4.99928	5.48939	4.68761	6.95714	2.93195
ENSG00000146856	AGBL3	4.67254	4.36902	4.51485	4.4367	5.72726	4.40091	4.25742	4.45558
ENSG00000186094	AGBL4	1.89625	0	0	0	0	1.89111	0	2.79356
ENSG00000084693	AGBL5	6.7291	6.10703	6.61199	6.24183	7.68119	7.394	5.69352	8.62333
ENSG00000231636	AGBL5-AS1	0	0	0	0	1.97388	0.471998	0	0
ENSG00000229122	AGBL5-IT1	2.42113	0	0	0	1.30107	0.827053	0	0
ENSG00000204305	AGER	6.68397	7.41635	8.92207	6.94658	5.31466	5.32517	8.07284	4.17809
ENSG00000173744	AGFG1	8.15595	7.9208	8.18709	7.52764	8.39352	8.70944	7.69787	7.49783
ENSG00000106351	AGFG2	9.41396	9.53693	9.16119	9.02837	9.21601	8.1708	10.0243	8.1729
ENSG00000164252	AGGF1	7.68459	6.70985	7.26708	7.28467	7.77096	7.88692	7.72284	7.12115
ENSG00000214273	AGGF1P1	1.0628	0	0	0	0	0	3.04443	0.763875
ENSG00000233435	AGGF1P2	1.0628	0	0	0	1.67634	0	3.04443	0.763875
ENSG00000241532	AGGF1P3	0	2.19383	0	0	0	0	3.04443	0
ENSG00000261752	AGGF1P8	0	0	2.85722	0	0	0	0	0
ENSG00000006530	AGK	6.27106	6.80517	7.53342	5.42984	6.24164	6.59389	6.8704	7.46969
ENSG00000162688	AGL	8.93007	9.79674	8.10764	9.10114	8.35534	8.22593	6.5177	8.39856
ENSG00000116771	AGMAT	8.68299	8.6099	7.85865	8.18083	9.83354	10.4109	8.2889	9.26264
ENSG00000187546	AGMO	9.32612	9.48029	8.66889	8.53922	10.5706	9.51513	7.99297	10.2814
ENSG00000092847	AGO1	5.91526	7.65256	7.43271	7.74625	8.75549	7.93106	6.04988	7.76648
ENSG00000123908	AGO2	7.61818	7.6267	7.71594	8.70768	8.30947	7.62369	6.82499	7.58956
ENSG00000126070	AGO3	7.56524	7.5042	6.65734	8.28739	6.89313	6.645	5.58875	6.62025
ENSG00000134698	AGO4	7.46654	8.47869	7.8193	6.99231	7.30067	7.75614	6.04988	7.12115
ENSG00000204310	AGPAT1	8.67148	8.69326	8.7125	7.95002	9.93736	9.25127	9.83115	10.3689
ENSG00000169692	AGPAT2	9.50866	10.4184	9.23034	9.64713	8.31279	8.65784	11.214	9.61702
ENSG00000160216	AGPAT3	8.03537	6.60778	8.51728	6.98328	6.83881	9.06783	10.3787	9.30624
ENSG00000026652	AGPAT4	5.52959	5.12781	7.01175	6.49153	6.70348	5.65934	0	6.35093
ENSG00000155189	AGPAT5	7.05275	6.40968	6.82567	6.73693	7.41028	9.34612	7.50981	7.90528
ENSG00000018510	AGPS	8.16145	7.44623	7.65017	8.00906	8.36498	8.7161	7.03895	8.61436
ENSG00000106541	AGR2	4.02198	0	4.05445	3.50183	0	0	0	0
ENSG00000173467	AGR3	3.43307	0	0	0	0	1.11176	0	0
ENSG00000188157	AGRN	10.0973	10.0561	10.214	10.3644	10.187	11.2144	9.46739	11.0258
ENSG00000135744	AGT	13.5881	13.968	13.7691	13.9407	14.1734	15.9879	14.9658	15.4377
ENSG00000135049	AGTPBP1	6.77285	6.80517	6.74396	7.02788	5.1158	5.55632	5.69352	5.36239
ENSG00000144891	AGTR1	8.86585	8.60328	8.26239	8.52373	6.82024	7.4684	7.86422	6.85585
ENSG00000177674	AGTRAP	6.2812	6.95819	7.01175	6.28657	6.11022	6.42872	7.25978	6.92792
ENSG00000172482	AGXT	13.9729	15.0452	14.3983	14.3724	14.0625	14.3299	15.4657	12.5216
ENSG00000113492	AGXT2	7.83322	7.78708	7.85865	7.26989	7.35329	7.86313	9.20918	7.7985
ENSG00000153207	AHCTF1	7.62217	8.66812	7.73721	8.51436	7.75149	8.89329	8.58969	9.46144
ENSG00000101444	AHCY	10.3096	10.7046	10.601	9.8232	12.2072	11.1838	11.0311	10.4718
ENSG00000168710	AHCYL1	9.83019	10.1813	9.53973	10.0617	10.4013	10.7158	9.22675	10.9321
ENSG00000158467	AHCYL2	6.35982	4.97219	6.05712	5.84315	5.93141	5.70287	4.72113	7.16742
ENSG00000238181	AHCYP2	0.627129	0	0	0	0	1.55343	0	0
ENSG00000242529	AHCYP8	0	0	0	0	1.97388	0	0	0.431915
ENSG00000126705	AHDC1	6.84978	7.61359	7.04625	8.72675	6.44927	8.15913	5.47577	7.92198
ENSG00000135541	AHI1	6.62152	6.85057	7.01175	7.93136	4.56643	6.52886	7.22524	6.48063
ENSG00000124942	AHNAK	12.6118	10.5412	11.938	13.2319	12.6946	12.3397	11.5624	11.7157
ENSG00000185567	AHNAK2	3.50402	3.31295	0	3.02683	0	2.59249	9.46739	1.03356
ENSG00000106546	AHR	8.36814	8.16498	8.09122	8.09121	10.2482	7.73271	7.3902	8.38658
ENSG00000063438	AHRR	0	2.66966	0	2.31392	3.05668	0	0	1.26068
ENSG00000100591	AHSA1	9.05199	8.26058	8.21768	8.78767	9.76114	9.65329	8.62985	9.90339
ENSG00000173209	AHSA2	9.34073	9.41378	9.01209	8.6828	8.07502	6.95056	10.1539	7.16742
ENSG00000145192	AHSG	14.688	13.0193	14.5632	13.2046	13.0439	13.1048	13.1482	13.9517
ENSG00000169877	AHSP	1.39696	0	0	0	0	0	0	1.26068
ENSG00000186063	AIDA	8.50633	8.06259	9.22282	7.99565	9.21067	8.84554	9.60806	9.41719
ENSG00000204472	AIF1	9.49675	8.26058	9.31766	7.06259	5.6024	6.78828	6.8704	6.62025
ENSG00000126878	AIF1L	6.13237	5.77156	5.58034	6.98328	5.08502	4.14096	6.19971	3.90313
ENSG00000156709	AIFM1	9.20757	9.12138	7.62757	8.34844	9.00405	9.72564	9.3115	9.88113
ENSG00000042286	AIFM2	7.29708	5.67391	7.01175	7.05399	8.73828	8.1054	8.35429	7.79397
ENSG00000183773	AIFM3	3.57165	4.36902	4.05445	3.6912	6.54286	5.61446	5.47577	6.70956
ENSG00000146416	AIG1	10.3856	10.3607	9.87813	10.1501	10.8246	10.6887	9.2527	10.9785
ENSG00000163568	AIM2	4.90004	3.93553	0	2.06276	0	2.59249	0	0
ENSG00000164022	AIMP1	8.03837	8.38922	8.60089	8.08278	8.84549	8.12554	8.3859	8.11958
ENSG00000234187	AIMP1P1	0	2.66966	0	1.75847	0	0	0	0
ENSG00000106305	AIMP2	6.89008	6.06912	6.41487	6.11528	6.91079	7.84625	7.56609	7.70507
ENSG00000110711	AIP	9.10716	8.50733	9.02079	8.48587	8.95168	9.19236	8.49139	9.40462
ENSG00000268257	AIRN	0	0	0	0.843553	0	0	3.56989	0
ENSG00000196581	AJAP1	3.50402	0	5.01037	2.31392	0	1.89111	0	0
ENSG00000129474	AJUBA	7.68077	7.03886	7.23753	7.869	9.27175	7.05083	5.69352	6.73814
ENSG00000106992	AK1	7.27696	8.62304	8.55371	8.00013	10.395	7.94472	9.45998	8.53649
ENSG00000004455	AK2	8.7593	9.14435	8.61245	9.35326	9.9352	10.0743	8.87233	10.4482
ENSG00000242272	AK2P2	0	0	0	0	0	0.471998	0	0
ENSG00000147853	AK3	10.2143	9.43257	9.55179	9.81177	9.00816	6.3556	9.54645	9.98067
ENSG00000230042	AK3P3	0	0	0	2.52777	0	0	0	1.26068
ENSG00000228816	AK3P5	0	0	0	0.843553	0	0	0	0
ENSG00000162433	AK4	6.74383	7.87759	8.89394	9.02618	10.9215	10.7642	3.04443	7.57907
ENSG00000249410	AK4P2	0	0	0	0	1.30107	0	0	0
ENSG00000233381	AK4P3	1.39696	0	2.85722	1.75847	3.05668	3.30767	0	2.05005
ENSG00000154027	AK5	2.80516	2.19383	4.30294	1.37236	1.67634	1.34943	0	0
ENSG00000085231	AK6	6.42526	6.58109	6.9764	6.42639	6.91079	7.05083	7.3902	7.19861
ENSG00000140057	AK7	4.40232	0	5.1438	4.00852	2.22042	3.93735	3.56989	4.64861
ENSG00000165695	AK8	2.56081	3.75629	0	0	1.97388	0.827053	7.32647	3.28178
ENSG00000155085	AK9	4.95172	2.66966	4.30294	4.4367	6.24164	4.10896	5.2192	4.70761
ENSG00000231824	AKAIN1	0	0	0	0	0	0	0	2.16679
ENSG00000121057	AKAP1	8.57591	8.95467	7.98851	9.38446	9.59218	9.52729	8.32196	9.51816
ENSG00000108599	AKAP10	7.00462	7.38583	6.5168	7.24744	4.8489	6.76793	7.18986	5.98812
ENSG00000023516	AKAP11	7.79482	7.29021	7.55754	8.80314	7.84173	6.65057	5.88268	8.36536
ENSG00000131016	AKAP12	9.07693	8.38922	8.7858	9.08856	7.15266	7.901	8.88344	6.90289
ENSG00000170776	AKAP13	9.29269	10.5888	10.0063	10.7126	8.67509	10.1987	10.4627	9.47848
ENSG00000186471	AKAP14	0	0	0	0	1.97388	0	0	0
ENSG00000197976	AKAP17A	9.45595	10.2676	9.33869	10.4406	8.27237	9.30257	8.57605	8.88319
ENSG00000214992	AKAP17BP	0	0	0	0	1.67634	0	0	0
ENSG00000111254	AKAP3	1.39696	0	0	2.31392	2.61456	0	0	1.03356
ENSG00000179841	AKAP5	2.42113	3.02687	5.37852	2.31392	3.39461	1.73213	0	1.03356
ENSG00000151320	AKAP6	5.3867	4.97219	4.05445	5.55701	3.4917	4.68761	5.0715	4.85409
ENSG00000118507	AKAP7	7.54435	7.57353	8.54167	7.7409	5.86047	7.20637	4.72113	7.5817
ENSG00000105127	AKAP8	7.94582	8.35024	6.41487	8.25399	6.85714	7.02104	7.69787	7.33584
ENSG00000011243	AKAP8L	9.70308	10.5618	11.2784	10.4365	9.56036	8.992	11.4246	9.17389
ENSG00000127914	AKAP9	9.06231	10.4203	8.7125	10.1968	9.16172	8.6716	9.27819	8.83329
ENSG00000166452	AKIP1	6.35022	5.67391	5.83834	5.55701	6.66237	7.51494	6.45947	7.45255
ENSG00000174574	AKIRIN1	8.16692	7.72749	8.30575	7.48349	5.89638	8.35602	6.62757	6.81618
ENSG00000135334	AKIRIN2	8.78624	8.29383	8.55371	8.52994	8.9875	8.45958	7.99297	8.89805
ENSG00000106948	AKNA	9.18345	9.22414	8.49247	8.77725	6.19915	7.29437	7.35869	6.33853
ENSG00000162641	AKNAD1	1.6681	0	0	0	0.792485	0.827053	0	0.431915
ENSG00000117448	AKR1A1	10.2771	10.0778	9.74269	9.76774	11.1524	10.7441	10.0785	10.8602
ENSG00000085662	AKR1B1	8.05913	7.66532	8.55371	7.42467	6.19915	8.19768	5.69352	6.63045
ENSG00000198074	AKR1B10	5.02593	4.7019	8.33395	5.88254	10.5347	14.0422	0	9.69927
ENSG00000213606	AKR1B10P1	0	0	0	0	0	5.69211	0	0
ENSG00000227471	AKR1B15	0	0	0	0	0	5.85532	0	0
ENSG00000187134	AKR1C1	12.0392	11.4932	10.8508	12.3259	12.6256	13.5614	9.9202	13.457
ENSG00000151632	AKR1C2	11.1724	10.536	10.5923	11.1225	13.2662	13.8953	9.90937	14.3689
ENSG00000196139	AKR1C3	9.61165	9.50889	8.97676	9.17834	12.1824	12.3824	10.5594	12.3931
ENSG00000198610	AKR1C4	10.9782	9.98155	9.23782	9.14634	11.3878	11.0875	8.73178	11.878
ENSG00000225418	AKR1C5P	2.26646	2.19383	0	4.00852	1.97388	0	0	1.45687
ENSG00000151631	AKR1C6P	6.41609	6.5539	5.26593	7.22463	4.52115	6.17419	0	6.27493
ENSG00000215267	AKR1C7P	0	0	0	1.37236	0	0.827053	0	1.26068
ENSG00000264006	AKR1C8P	4.16021	5.19975	0	7.08809	3.96727	3.90044	0	4.36073
ENSG00000122787	AKR1D1	8.40337	10.3937	8.80607	9.03494	6.04773	6.38262	4.72113	7.94872
ENSG00000165568	AKR1E2	2.91339	0	0	0.843553	4.95486	5.03282	0	1.03356
ENSG00000053371	AKR7A2	7.79482	6.80517	7.67243	7.07114	8.26209	8.68659	7.07819	9.13501
ENSG00000229020	AKR7A2P1	1.39696	0	0	1.37236	0	0	0	0
ENSG00000162482	AKR7A3	10.8927	10.2486	9.74794	10.4788	9.57844	10.9161	9.38374	10.3424
ENSG00000211454	AKR7L	8.5447	8.90173	7.23753	9.54497	6.71358	7.32603	8.41683	6.49187
ENSG00000142208	AKT1	8.5635	8.39689	10.4578	8.99955	9.0506	9.08644	7.48083	9.43549
ENSG00000204673	AKT1S1	8.23107	8.84117	8.05779	8.10792	9.34015	8.69739	9.02067	8.89488
ENSG00000105221	AKT2	9.18074	9.70084	9.20766	10.1741	10.2395	10.0269	8.83845	10.3983
ENSG00000117020	AKT3	7.95218	7.57353	8.20247	7.32811	4.69432	5.73468	7.25978	5.42232
ENSG00000228939	AKT3-IT1	0	0	0	0	0	0.471998	0	0
ENSG00000166971	AKTIP	6.73648	6.97879	7.73721	7.19364	5.68683	7.11668	6.57368	6.19471
ENSG00000148218	ALAD	10.6017	11.2384	10.5357	10.8148	11.4838	10.8842	10.4403	11.8451
ENSG00000023330	ALAS1	10.3814	11.4486	10.2178	11.6223	10.1568	11.2163	10.7012	9.49253
ENSG00000158578	ALAS2	2.26646	0	0	0	0	0	0	0
ENSG00000163631	ALB	19.174	18.7711	19.5625	18.4205	17.1411	18.0303	15.7162	15.3994
ENSG00000170017	ALCAM	7.74076	8.26897	8.57749	8.13671	8.02319	8.46433	9.10856	9.61573
ENSG00000161618	ALDH16A1	8.04135	8.21791	8.00615	7.55228	8.30279	8.57242	9.15517	7.40283
ENSG00000059573	ALDH18A1	7.50164	7.55993	6.12325	7.52764	7.75149	7.38066	8.14851	7.74552
ENSG00000165092	ALDH1A1	12.7417	13.136	12.7628	12.3301	13.3068	13.9856	12.4994	13.5691
ENSG00000128918	ALDH1A2	6.26085	6.21512	0	5.90184	3.96727	6.29999	6.45947	3.4293
ENSG00000184254	ALDH1A3	7.37013	5.39625	6.78539	6.14798	3.05668	5.14753	0	9.36317
ENSG00000137124	ALDH1B1	10.7816	9.85916	8.30575	8.80314	8.34563	8.7886	9.43753	7.98296
ENSG00000144908	ALDH1L1	11.9544	12.0738	11.3142	11.8598	12.4756	11.9332	10.4811	12.1639
ENSG00000250218	ALDH1L1-AS1	1.39696	2.19383	0	1.37236	1.67634	1.11176	0	1.03356
ENSG00000246022	ALDH1L1-AS2	3.69808	4.23848	4.86333	3.59962	7.45911	3.25015	4.25742	6.20157
ENSG00000136010	ALDH1L2	4.47476	0	3.37424	3.28379	3.58266	3.06239	0	3.7618
ENSG00000111275	ALDH2	13.604	13.4294	12.4777	12.8919	12.743	13.2464	12.4423	12.1892
ENSG00000108602	ALDH3A1	2.26646	4.79773	0	4.4367	7.51215	7.71687	0	11.6493
ENSG00000072210	ALDH3A2	10.505	9.71011	9.23782	9.34799	11.3046	10.5592	9.53944	10.24
ENSG00000006534	ALDH3B1	6.52246	6.97879	7.45855	7.05399	5.98242	6.7628	7.07819	7.07335
ENSG00000159423	ALDH4A1	8.92199	9.65359	9.06352	10.6012	10.3649	9.86986	10.5349	10.1718
ENSG00000112294	ALDH5A1	9.55116	9.67268	5.58034	6.46583	10.5197	10.308	7.72284	9.953
ENSG00000119711	ALDH6A1	10.6147	11.0554	10.9128	10.2765	11.1496	10.3437	10.7807	10.9657
ENSG00000164904	ALDH7A1	9.75673	10.2444	9.69999	9.55262	10.5587	11.0658	9.95223	11.2404
ENSG00000251400	ALDH7A1P1	2.80516	0	0	1.37236	2.43091	3.70021	4.25742	4.00072
ENSG00000118514	ALDH8A1	9.9302	10.617	9.50914	9.61095	7.64471	9.84822	8.46203	7.47819
ENSG00000143149	ALDH9A1	10.3299	9.66317	9.1533	9.48705	10.016	10.6493	8.90542	11.0076
ENSG00000149925	ALDOA	10.6557	9.83395	10.1639	9.99477	9.79839	11.0488	10.1767	11.3428
ENSG00000136872	ALDOB	15.2126	16.3118	15.8731	15.2422	13.6124	15.2623	16.8231	13.1626
ENSG00000109107	ALDOC	8.37762	7.71527	8.18709	7.50889	8.49361	6.85733	8.35429	9.53183
ENSG00000033011	ALG1	7.67694	5.86302	0	6.70432	8.58995	7.56002	4.25742	8.37449
ENSG00000139133	ALG10	4.32604	4.36902	5.1438	3.02683	2.61456	4.55137	0	4.9221
ENSG00000175548	ALG10B	5.64397	4.7019	0	4.92577	5.93141	5.1632	3.56989	1.92303
ENSG00000253710	ALG11	4.57704	3.55159	7.55754	4.4367	3.39461	6.11903	6.04988	8.00861
ENSG00000182858	ALG12	7.34135	8.02348	7.45855	7.03664	8.30279	8.98981	8.74403	9.35088
ENSG00000101901	ALG13	6.97994	7.97306	7.14505	7.79867	7.75149	7.60373	7.67246	8.05857
ENSG00000229487	ALG13-AS1	0	0	0	2.31392	0	0.471998	0	0
ENSG00000172339	ALG14	7.03489	6.65971	5.83834	5.62826	7.40406	7.38066	6.8704	8.08105
ENSG00000189366	ALG1L	0.627129	0	0	2.71397	4.52115	6.69436	4.50783	6.27493
ENSG00000254016	ALG1L10P	0	0	0	0	0	0	0	0.431915
ENSG00000250794	ALG1L12P	0	0	0	1.75847	0	0	0	0
ENSG00000253981	ALG1L13P	1.39696	3.02687	3.37424	2.31392	1.97388	0.471998	5.69352	1.03356
ENSG00000242017	ALG1L15P	0	0	0	1.75847	0	0	0	1.45687
ENSG00000251287	ALG1L2	1.6681	3.02687	0	1.75847	0	0.827053	0	1.45687
ENSG00000238278	ALG1L6P	1.39696	0	0	0	1.30107	0	0	0
ENSG00000251271	ALG1L7P	1.0628	0	0	0	0	0	0	1.03356
ENSG00000254978	ALG1L9P	0	1.47902	0	0	0	1.55343	2.20948	1.03356
ENSG00000248671	ALG1L9P	2.26646	4.79773	3.37424	4.26849	3.4917	2.49681	3.95423	2.37525
ENSG00000119523	ALG2	7.78417	3.75629	7.20736	6.67097	7.18205	7.16806	8.18491	7.32646
ENSG00000214160	ALG3	7.33163	7.05834	8.34785	7.70839	9.31881	9.06575	8.88344	9.40685
ENSG00000251568	ALG3P1	0	0	0	0	0	0.827053	0	0
ENSG00000120697	ALG5	7.87062	7.27364	7.23753	6.89936	7.23909	7.19117	7.11638	8.6661
ENSG00000088035	ALG6	6.47909	6.31568	5.75736	5.86298	6.996	7.09642	6.12674	7.49504
ENSG00000159063	ALG8	7.85034	7.41635	7.98851	7.16198	9.53354	9.00184	8.93778	9.38065
ENSG00000086848	ALG9	7.17193	7.58701	6.65734	7.65252	8.62247	8.37128	8.69439	7.66345
ENSG00000254450	ALG9-IT1	0	0	0	0	0	0	3.04443	0
ENSG00000171094	ALK	0	0	3.37424	2.06276	0	0	0	0
ENSG00000196711	ALKAL1	3.35844	3.31295	0	3.85857	0	0	0	0
ENSG00000189292	ALKAL2	6.19804	5.56917	6.94017	6.28657	2.77746	2.59249	0	1.92303
ENSG00000100601	ALKBH1	6.38823	6.14397	5.67156	6.13172	6.4001	3.46764	4.25742	6.50855
ENSG00000189046	ALKBH2	7.60613	7.11525	8.00615	8.09121	9.18187	9.23004	9.80799	6.61513
ENSG00000166199	ALKBH3	6.66087	7.01911	6.9764	5.90184	7.16743	6.83794	7.35869	7.56584
ENSG00000244926	ALKBH3-AS1	1.6681	0	0	0	1.30107	1.11176	0	1.26068
ENSG00000160993	ALKBH4	6.00362	5.5138	5.26593	5.93968	7.82785	6.99063	7.3902	6.98865
ENSG00000091542	ALKBH5	9.03712	8.61649	8.51728	8.81846	9.36759	9.49205	8.93778	9.42601
ENSG00000239382	ALKBH6	6.87007	7.88851	7.29604	7.18579	7.86909	7.70354	5.35318	8.1322
ENSG00000125652	ALKBH7	8.81094	7.98328	8.50493	7.73015	7.92665	7.69548	8.54838	9.00776
ENSG00000137760	ALKBH8	6.29126	5.90666	3.37424	6.35817	5.28787	5.82609	6.19971	5.55677
ENSG00000151360	ALLC	5.09651	6.87275	7.79921	5.48206	2.43091	4.17227	0	0
ENSG00000116127	ALMS1	6.92928	5.99018	6.78539	6.89936	8.03933	7.7792	6.72966	7.80302
ENSG00000230002	ALMS1-IT1	1.39696	2.66966	0	3.59962	4.81178	4.23292	0	2.71904
ENSG00000163016	ALMS1P1	2.26646	3.31295	4.05445	3.50183	3.29052	2.39433	0	2.16679
ENSG00000108839	ALOX12	3.69808	2.66966	5.37852	3.6912	1.30107	2.39433	0	2.16679
ENSG00000215067	ALOX12-AS1	4.54375	5.62249	3.37424	5.26077	5.31466	4.4781	4.90693	5.60929
ENSG00000179477	ALOX12B	0	0	0	0	0	0	3.56989	1.62954
ENSG00000262943	ALOX12P2	4.79077	6.5539	5.26593	7.65821	6.36209	2.39433	7.11638	4.45558
ENSG00000161905	ALOX15	0	0	0	1.75847	0	1.11176	4.50783	1.45687
ENSG00000179593	ALOX15B	5.47765	5.12781	3.75407	6.2569	2.22042	4.42711	5.2192	4.36073
ENSG00000012779	ALOX5	7.161	7.25687	6.46673	7.20922	4.4261	6.07829	5.0715	4.7643
ENSG00000132965	ALOX5AP	7.24107	5.67391	5.26593	4.963	0	3.97334	0	3.90313
ENSG00000179148	ALOXE3	2.26646	0	0	0	0	0	0	0
ENSG00000163295	ALPI	0	0	0	0	0	1.89111	0	2.46918
ENSG00000073331	ALPK1	7.01072	7.97306	8.10764	7.7727	4.98852	6.12704	7.72284	6.0039
ENSG00000198796	ALPK2	6.82228	6.37902	6.82567	6.38585	9.9819	5.25379	0	9.89706
ENSG00000136383	ALPK3	5.42377	5.0521	5.75736	7.92666	5.7666	5.47077	7.74739	7.91574
ENSG00000162551	ALPL	8.13095	9.02567	9.13739	8.60839	6.97096	9.09667	11.7086	5.59893
ENSG00000003393	ALS2	7.23064	8.41967	7.75818	8.46331	7.56887	8.41774	5.58875	7.99485
ENSG00000178038	ALS2CL	7.71482	8.20922	9.05508	9.05232	7.99034	9.53784	10.1214	7.68808
ENSG00000155749	ALS2CR12	1.89625	0	0	2.52777	0	0	0	1.92303
ENSG00000156150	ALX3	0	0	0	0	0	0	0	3.79845
ENSG00000183684	ALYREF	7.84351	6.63398	5.58034	6.81025	7.44706	6.29289	7.11638	7.17441
ENSG00000242110	AMACR	9.27632	8.52143	8.57749	8.14484	10.8135	7.75097	9.2527	11.0096
ENSG00000178522	AMBN	0	0	0	0	0	0	0	1.26068
ENSG00000106927	AMBP	16.4659	15.4401	15.5268	15.0825	14.4868	15.0638	15.1314	14.2692
ENSG00000110497	AMBRA1	7.14998	6.87275	5.75736	6.85054	7.48882	7.91957	6.67952	6.18782
ENSG00000123505	AMD1	9.10002	8.61649	8.56565	8.83612	9.02041	9.10481	8.79201	8.63097
ENSG00000215124	AMD1P4	4.02198	3.75629	2.85722	3.50183	1.30107	2.76669	0	1.26068
ENSG00000139344	AMDHD1	8.59432	11.1718	9.90187	8.69114	9.1338	10.2101	10.355	5.78394
ENSG00000162066	AMDHD2	7.9038	6.17998	6.94017	7.07114	9.55195	8.52318	7.07819	7.15334
ENSG00000099721	AMELY	0	0	0	0	0	0	0	1.03356
ENSG00000184675	AMER1	5.62818	5.72356	5.26593	7.43132	5.99902	5.81622	6.95714	8.00469
ENSG00000159461	AMFR	8.64229	8.83553	8.45445	8.4986	8.49946	9.80393	7.25978	9.68098
ENSG00000104899	AMH	4.06955	3.31295	2.85722	3.39692	1.67634	0	0	3.33265
ENSG00000135409	AMHR2	2.80516	0	0	2.31392	0	0	0	0
ENSG00000181754	AMIGO1	5.18554	4.09494	5.37852	4.84831	6.22762	4.52736	5.88268	5.55677
ENSG00000139211	AMIGO2	6.38823	6.03019	4.86333	5.84315	3.17833	5.29704	0	1.78373
ENSG00000176020	AMIGO3	5.44195	3.02687	5.37852	6.2569	6.01544	1.11176	3.56989	5.46854
ENSG00000101935	AMMECR1	6.35982	5.72356	6.05712	6.38585	5.82365	5.90276	6.95714	6.09511
ENSG00000144233	AMMECR1L	7.30704	8.32634	7.8193	8.18083	7.50635	7.6066	6.57368	7.12476
ENSG00000166126	AMN	7.07039	7.48992	7.83911	8.54843	9.72416	4.52736	7.74739	4.45558
ENSG00000151743	AMN1	4.73286	4.23848	0	4.63424	4.32434	4.68761	5.35318	5.37457
ENSG00000126016	AMOT	5.44195	5.45622	3.75407	5.37565	0	4.8513	0	7.70748
ENSG00000166025	AMOTL1	8.69062	8.54233	6.74396	8.25774	5.72726	10.2377	4.50783	7.66593
ENSG00000114019	AMOTL2	9.39891	8.79547	8.88443	8.18477	8.1952	7.60373	5.69352	6.4464
ENSG00000116748	AMPD1	5.04984	0	0	0	0	0	0	0
ENSG00000116337	AMPD2	7.72599	7.1878	7.11286	9.12597	8.15871	8.44042	6.04988	8.66362
ENSG00000133805	AMPD3	5.51248	4.23848	5.58034	3.50183	3.89812	4.04275	0	4.95494
ENSG00000078053	AMPH	4.20349	3.31295	0	2.31392	0	0	0	0
ENSG00000145020	AMT	7.05865	7.87759	7.75818	7.68073	8.10984	6.66715	8.05328	5.56742
ENSG00000187733	AMY1C	0	5.0521	5.98781	0	3.05668	0	0	2.71904
ENSG00000240038	AMY2B	8.4241	9.69463	9.63914	9.4482	7.5577	7.1247	8.82698	7.41173
ENSG00000174945	AMZ1	0	0	0	0	0	0.827053	0	0
ENSG00000196704	AMZ2	7.57763	8.50733	8.97676	7.25496	8.04734	7.99811	8.33821	8.02803
ENSG00000214174	AMZ2P1	6.2812	6.10703	6.41487	6.24183	5.53566	5.99319	6.67952	5.13768
ENSG00000219249	AMZ2P2	1.0628	0	0	0	0	0	0	0
ENSG00000153107	ANAPC1	7.31693	7.48992	7.35227	7.72474	7.91357	7.53314	6.95714	7.42937
ENSG00000164162	ANAPC10	5.72045	6.17998	5.01037	5.23056	4.88509	5.11568	5.0715	5.578
ENSG00000213735	ANAPC10P1	1.39696	2.66966	0	0	0	0	0	0
ENSG00000141552	ANAPC11	8.37051	7.51834	7.35227	7.7727	9.92763	8.97546	7.64659	9.35165
ENSG00000129055	ANAPC13	8.81792	8.07221	8.09122	7.75158	8.36177	8.52318	7.81862	7.6384
ENSG00000110200	ANAPC15	6.88344	6.52618	6.86486	6.43966	7.03679	7.24	7.35869	7.27212
ENSG00000166295	ANAPC16	9.96441	9.79384	10.1281	9.67123	9.82191	9.02881	9.74844	8.80204
ENSG00000176248	ANAPC2	8.67341	9.02071	9.13739	8.97925	9.37715	7.71155	9.26125	7.86696
ENSG00000053900	ANAPC4	8.11119	8.44948	8.33395	7.81912	7.31401	7.95601	9.3115	6.95252
ENSG00000089053	ANAPC5	9.32979	9.54386	9.09682	9.37413	9.90247	9.30434	8.62985	8.68702
ENSG00000196510	ANAPC7	7.72228	7.78708	7.93428	7.61209	9.04661	8.08704	8.27208	7.39687
ENSG00000214274	ANG	11.8562	10.7755	9.60483	10.5378	11.7963	10.326	10.2601	9.86286
ENSG00000013523	ANGEL1	7.37013	8.45684	6.24706	8.91422	8.01095	8.65784	7.3902	7.03162
ENSG00000174606	ANGEL2	7.34619	7.11525	7.45855	7.39092	7.15266	8.0788	7.53822	8.15181
ENSG00000154188	ANGPT1	5.57972	0	5.1438	4.48868	2.61456	6.06167	0	5.66988
ENSG00000091879	ANGPT2	5.47765	3.31295	5.37852	4.20775	4.73454	4.57499	5.7912	7.47536
ENSG00000101280	ANGPT4	3.10816	2.66966	0	4.26849	1.67634	0.827053	0	1.03356
ENSG00000116194	ANGPTL1	7.86726	6.78193	7.73721	7.55837	3.05668	6.11097	5.69352	3.05823
ENSG00000136859	ANGPTL2	8.11119	4.23848	7.04625	6.91844	4.8489	5.7555	0	6.93205
ENSG00000132855	ANGPTL3	12.0296	12.8386	12.8623	11.3625	13.7322	12.6392	12.3188	8.51187
ENSG00000167772	ANGPTL4	10.4627	11.3204	11.8418	10.8142	10.3785	9.36402	10.6038	7.89474
ENSG00000187151	ANGPTL5	0	0	0	0	0	1.55343	0	0
ENSG00000130812	ANGPTL6	7.69221	6.21512	6.86486	5.97655	3.29052	5.29704	0	3.4293
ENSG00000171819	ANGPTL7	1.39696	0	0	0	0	0	0	0
ENSG00000130173	ANGPTL8	7.57351	7.03886	9.02944	9.58581	6.32304	8.90732	11.238	8.37449
ENSG00000029534	ANK1	3.57165	2.19383	0	2.71397	1.67634	2.0343	3.56989	1.26068
ENSG00000145362	ANK2	6.92928	5.81802	5.67156	5.67387	1.67634	3.56521	4.72113	1.26068
ENSG00000151150	ANK3	7.26169	7.57353	8.47991	6.70432	4.8489	5.70287	5.9687	2.37525
ENSG00000151687	ANKAR	4.6414	4.59924	5.58034	4.963	5.2044	3.78366	4.50783	4.15
ENSG00000166839	ANKDD1A	5.14171	4.23848	5.01037	5.16818	3.17833	4.40091	3.04443	4.87139
ENSG00000189045	ANKDD1B	1.39696	3.02687	4.05445	1.75847	0	2.84649	4.72113	1.03356
ENSG00000132623	ANKEF1	5.61221	4.8876	5.98781	5.31936	5.51271	7.93334	6.57368	7.54172
ENSG00000153930	ANKFN1	1.89625	0	0	0	1.30107	0	0	10.3343
ENSG00000185722	ANKFY1	5.3678	6.24943	7.73721	8.4568	4.4261	5.61446	7.95132	8.00469
ENSG00000154122	ANKH	8.80217	8.95986	8.37524	8.73484	9.41013	9.6943	9.49664	9.85582
ENSG00000131503	ANKHD1	9.38135	10.4203	11.9843	9.13619	9.54772	8.87319	12.7037	8.6919
ENSG00000254996	ANKHD1-EIF4EBP3	8.32715	8.79547	8.09122	9.54497	8.50819	8.83824	7.48083	8.73508
ENSG00000001629	ANKIB1	7.4842	7.99344	8.29144	8.04422	8.13636	7.95601	6.5177	7.99485
ENSG00000170209	ANKK1	3.1965	0	3.37424	1.75847	0	1.11176	0	1.03356
ENSG00000160117	ANKLE1	3.50402	3.75629	0	3.16102	2.61456	1.89111	0	3.05823
ENSG00000176915	ANKLE2	8.25698	8.77795	8.17155	8.74289	8.6595	8.29333	8.01336	7.69295
ENSG00000144504	ANKMY1	6.31118	6.89459	6.18648	6.82043	6.94548	6.75248	6.62757	6.63045
ENSG00000106524	ANKMY2	6.72167	6.4397	6.18648	6.65967	7.05278	6.84281	6.26916	7.82094
ENSG00000164331	ANKRA2	6.21928	6.49793	6.74396	6.21122	6.4001	6.30706	7.11638	6.54676
ENSG00000148677	ANKRD1	5.73528	3.31295	5.48295	3.50183	0	5.11568	0	2.64047
ENSG00000088448	ANKRD10	9.32857	9.69463	9.4	9.69632	7.95246	8.06219	7.25978	8.44987
ENSG00000229152	ANKRD10-IT1	3.35844	3.55159	3.75407	2.06276	1.97388	3.86255	4.50783	0.763875
ENSG00000167522	ANKRD11	8.8335	9.53693	8.63529	9.06521	8.31279	8.37296	8.14851	8.35001
ENSG00000101745	ANKRD12	8.45128	8.77206	8.83596	8.87326	7.96097	7.89867	8.86112	7.7917
ENSG00000076513	ANKRD13A	7.6459	7.98328	8.12389	7.64681	8.46998	8.20526	7.15359	6.6853
ENSG00000198720	ANKRD13B	3.63625	3.02687	5.48295	5.13594	3.29052	3.30767	0	4.15
ENSG00000118454	ANKRD13C	6.62152	7.33881	7.53342	7.21694	7.02061	6.05328	6.19971	7.23917
ENSG00000172932	ANKRD13D	7.95218	8.13777	8.36161	7.82418	7.39153	7.23259	8.16683	7.1139
ENSG00000134461	ANKRD16	5.07336	5.99018	5.83834	5.761	6.49683	6.88594	7.07819	7.30433
ENSG00000132466	ANKRD17	8.73554	9.79384	10.3956	9.00179	8.35211	8.16886	10.0142	8.15887
ENSG00000180071	ANKRD18A	3.50402	0	3.37424	3.28379	0	1.11176	4.25742	0
ENSG00000230453	ANKRD18B	1.6681	3.31295	5.01037	0	0	1.73213	0	0
ENSG00000159712	ANKRD18CP	0	0	0	0	0	0	0	1.62954
ENSG00000226435	ANKRD18DP	0	0	0	3.50183	0	0	3.56989	1.45687
ENSG00000217165	ANKRD18EP	2.26646	3.31295	0	4.26849	1.30107	2.68221	0	3.51988
ENSG00000187984	ANKRD19P	2.0932	3.02687	4.86333	2.06276	1.97388	1.34943	0	2.46918
ENSG00000165887	ANKRD2	0	0	0	2.71397	1.67634	1.11176	0	2.64047
ENSG00000260691	ANKRD20A1	2.56081	2.66966	0	2.87887	2.22042	2.76669	2.20948	1.26068
ENSG00000215559	ANKRD20A11P	2.0932	0	2.85722	0	0	1.11176	0	0
ENSG00000251056	ANKRD20A17P	0	0	0	2.71397	0	3.90044	0	1.78373
ENSG00000196593	ANKRD20A19P	0	0	0	0	5.96561	0	0	0
ENSG00000183148	ANKRD20A2	2.26646	1.47902	0	1.75847	0	0	2.20948	1.26068
ENSG00000277112	ANKRD20A21P	0	0	0	0	0	0.471998	0	0
ENSG00000276203	ANKRD20A3	2.0932	0	2.04372	2.71397	2.22042	2.49681	2.20948	2.64047
ENSG00000172014	ANKRD20A4	2.26646	2.66966	3.37424	2.71397	1.30107	2.39433	4.72113	1.45687
ENSG00000186481	ANKRD20A5P	0	0	5.1438	2.06276	1.30107	1.55343	0	0.763875
ENSG00000274502	ANKRD20A6P	0.627129	1.47902	0	0	0	0	0	0
ENSG00000236816	ANKRD20A7P	4.50967	6.03019	5.26593	6.13172	5.08502	5.47077	6.26916	0
ENSG00000229089	ANKRD20A8P	0	0	0	0	0	0	0	1.26068
ENSG00000206192	ANKRD20A9P	0	0	0	0	0	0	0	0.431915
ENSG00000152766	ANKRD22	6.66087	4.97219	5.01037	4.32676	1.97388	3.51725	8.22041	2.55737
ENSG00000163126	ANKRD23	3.92188	6.21512	5.48295	4.72371	6.24164	4.75119	6.39878	4.09213
ENSG00000089847	ANKRD24	6.47026	8.90712	8.54167	7.55837	6.25553	6.59389	9.23545	6.21519
ENSG00000107890	ANKRD26	5.32924	5.39625	5.48295	6.52925	6.83881	5.82609	6.12674	6.65064
ENSG00000261239	ANKRD26P1	0	0	0	0	2.22042	0	0	0
ENSG00000105186	ANKRD27	6.82228	7.03886	6.82567	7.16198	7.13773	6.9774	6.91442	8.36688
ENSG00000206560	ANKRD28	8.00512	8.37376	8.0746	7.16198	8.50528	8.3022	7.25978	6.83835
ENSG00000154065	ANKRD29	5.72045	5.0521	5.1438	3.93549	7.34031	5.06654	5.47577	8.51325
ENSG00000148513	ANKRD30A	1.0628	1.47902	0	0	1.30107	1.11176	3.04443	0
ENSG00000180777	ANKRD30B	0	0	0	0	0	0	3.56989	0
ENSG00000145700	ANKRD31	1.39696	0	3.37424	0	1.30107	0	0	0
ENSG00000167612	ANKRD33	2.26646	0	0	0	0	0	4.50783	1.92303
ENSG00000164236	ANKRD33B	6.51389	5.26827	5.58034	6.21122	0	4.40091	0	2.93195
ENSG00000272031	ANKRD34A	3.43307	3.55159	0	2.87887	3.89812	4.23292	0	3.56312
ENSG00000235711	ANKRD34C	0	0	0	0	0	0	0	2.46918
ENSG00000259234	ANKRD34C-AS1	0	0	0	0	0	0	0	1.78373
ENSG00000198483	ANKRD35	4.60958	0	3.37424	3.50183	2.43091	5.94868	0	7.15334
ENSG00000135976	ANKRD36	5.84867	6.28293	6.65734	6.19567	5.31466	6.16644	6.72966	4.64861
ENSG00000196912	ANKRD36B	5.07336	5.19975	6.86486	5.29036	4.8489	4.70912	5.9687	3.86907
ENSG00000230006	ANKRD36BP2	4.97688	2.66966	3.37424	0	0	0	0	0
ENSG00000174501	ANKRD36C	4.06955	3.31295	3.37424	3.77731	2.61456	4.23292	0	3.11745
ENSG00000186352	ANKRD37	7.71482	7.23991	6.90301	6.64829	5.02141	4.81209	5.47577	5.41053
ENSG00000213337	ANKRD39	6.67631	5.86302	6.18648	6.19567	8.96865	7.97388	6.57368	7.25574
ENSG00000154945	ANKRD40	8.09979	7.95238	8.33395	8.00013	8.61171	8.16692	7.29351	8.78388
ENSG00000137494	ANKRD42	5.69035	4.8876	5.48295	5.37565	3.05668	5.33903	3.95423	6.22868
ENSG00000065413	ANKRD44	8.16145	7.29021	6.46673	7.22463	4.27063	5.91206	5.7912	5.70891
ENSG00000183831	ANKRD45	0	0	0	2.31392	0	0	0	0
ENSG00000186106	ANKRD46	7.61016	6.95819	7.67243	7.23227	7.75638	7.70622	6.26916	7.95076
ENSG00000168876	ANKRD49	6.21928	7.35466	6.74396	7.14588	7.68633	6.00193	6.91442	6.02725
ENSG00000151458	ANKRD50	6.1098	6.65971	7.32443	8.00013	6.25553	6.01062	5.35318	7.04312
ENSG00000139645	ANKRD52	7.24107	7.20538	7.55754	6.14798	6.82024	7.62085	7.77153	7.04312
ENSG00000144031	ANKRD53	4.20349	4.97219	5.48295	3.28379	2.61456	2.84649	5.0715	3.68558
ENSG00000100124	ANKRD54	7.24625	7.65256	7.35227	7.10484	9.01225	8.09727	8.20277	8.20738
ENSG00000164512	ANKRD55	4.79077	3.31295	2.85722	2.87887	2.22042	2.49681	4.90693	0
ENSG00000135299	ANKRD6	5.07336	4.97219	7.20736	6.24183	7.82319	6.84281	6.57368	4.97108
ENSG00000157999	ANKRD61	2.26646	3.02687	0	2.52777	0	1.34943	0	2.27478
ENSG00000235098	ANKRD65	4.32604	3.31295	4.86333	4.67967	6.33618	4.14096	5.0715	6.63045
ENSG00000106013	ANKRD7	1.39696	0	0	0	0	0	0	0
ENSG00000156381	ANKRD9	7.14998	8.31828	7.17654	8.29471	6.87525	7.8019	8.03346	7.9909
ENSG00000064999	ANKS1A	8.24149	8.76615	8.21768	8.29105	7.25991	5.99319	6.33543	7.1498
ENSG00000185046	ANKS1B	2.80516	2.19383	0	3.93549	3.74899	0	3.56989	2.86442
ENSG00000168096	ANKS3	7.62615	7.89936	9.13739	8.42381	8.73084	7.2547	9.81962	6.84274
ENSG00000175311	ANKS4B	6.72167	7.22275	7.87794	7.01907	7.84173	6.73162	7.3902	6.87313
ENSG00000165138	ANKS6	5.49517	6.17998	6.30519	5.13594	5.58049	6.8525	6.33543	5.46854
ENSG00000206199	ANKUB1	1.89625	0	0	1.75847	0	0	0	0.763875
ENSG00000163516	ANKZF1	8.34417	8.47145	8.98567	9.0107	8.68795	7.82178	9.83115	7.81648
ENSG00000011426	ANLN	2.80516	0	0	3.39692	6.74346	6.83305	3.95423	5.71851
ENSG00000131620	ANO1	9.69457	9.90292	8.46723	9.37586	8.6063	9.54084	9.00039	11.1387
ENSG00000160746	ANO10	6.35982	5.90666	5.48295	5.78198	7.5351	8.21845	6.04988	7.9988
ENSG00000254417	ANO1-AS2	0	0	0	2.31392	0	0	0	0
ENSG00000047617	ANO2	3.01406	0	0	2.87887	0	1.34943	0	7.32332
ENSG00000134343	ANO3	3.01406	3.31295	0	3.16102	0	2.0343	0	4.95494
ENSG00000151572	ANO4	1.89625	0	0	0	0	2.76669	0	2.37525
ENSG00000171714	ANO5	3.81432	4.59924	4.51485	5.50748	5.36678	5.41951	0	2.27478
ENSG00000177119	ANO6	8.96821	8.5144	7.89697	8.7694	9.83931	9.79516	8.96942	10.2016
ENSG00000146205	ANO7	3.10816	3.75629	4.51485	3.28379	4.95486	3.61163	0	1.03356
ENSG00000237276	ANO7L1	2.56081	4.8876	0	3.77731	4.21485	4.73031	0	4.78271
ENSG00000074855	ANO8	6.84978	7.81025	7.65017	7.76745	6.56534	7.81931	8.16683	7.0696
ENSG00000185101	ANO9	7.41224	7.09653	7.98851	7.11314	3.4917	5.90276	4.50783	4.28527
ENSG00000011201	ANOS1	3.43307	0	3.37424	4.48868	0	3.6566	0	2.64047
ENSG00000241859	ANOS2P	3.9728	3.31295	0	3.39692	0	1.89111	0	2.05005
ENSG00000140350	ANP32A	8.99309	8.63607	9.21526	8.74556	9.78887	10.1753	9.79628	9.47989
ENSG00000259516	ANP32AP1	0	2.19383	0	0	0.792485	0	0	0
ENSG00000136938	ANP32B	10.7399	9.61793	10.5388	9.80538	9.24415	9.28478	10.298	9.56279
ENSG00000259790	ANP32BP1	1.0628	3.02687	0	0	1.30107	1.34943	0	1.26068
ENSG00000259461	ANP32BP3	0	0	0	0	0.792485	0.827053	0	0
ENSG00000143401	ANP32E	7.93944	7.33881	7.77884	7.82923	8.61441	8.97324	8.2889	9.17563
ENSG00000166825	ANPEP	12.2623	12.4907	12.6985	12.3183	12.5559	13.5808	12.5517	13.855
ENSG00000169604	ANTXR1	8.80744	7.09653	8.86524	8.29105	4.47441	7.6765	6.67952	6.17394
ENSG00000163297	ANTXR2	8.74289	8.17394	8.7125	7.95465	4.73454	7.61232	7.11638	7.07708
ENSG00000135046	ANXA1	9.90993	8.71797	8.86524	8.44369	6.78236	8.13351	3.95423	7.24582
ENSG00000109511	ANXA10	8.51923	7.83304	8.34785	6.74763	5.46569	3.61163	6.91442	4.64861
ENSG00000122359	ANXA11	9.6316	9.48029	9.58736	10.0149	10.0915	9.40413	10.4289	9.09229
ENSG00000104537	ANXA13	8.40337	6.3477	7.37958	6.75826	3.89812	5.87448	0	6.60998
ENSG00000182718	ANXA2	10.901	9.79964	10.6354	10.4892	10.4199	12.0477	11.2007	11.6325
ENSG00000213406	ANXA2P1	1.39696	0	0	0	0	0.471998	0	0.763875
ENSG00000231991	ANXA2P2	4.6414	0	2.85722	4.14435	3.96727	5.70287	4.90693	5.29985
ENSG00000177721	ANXA2R	4.79077	4.79773	4.51485	5.03468	4.56643	4.52736	3.95423	2.46918
ENSG00000138772	ANXA3	7.09932	4.79773	7.43271	7.70839	1.97388	5.64825	0	2.16679
ENSG00000196975	ANXA4	11.2834	10.5838	10.7233	11.2314	9.17091	10.7211	9.60806	10.0292
ENSG00000164111	ANXA5	10.3903	9.24128	10.0063	9.98576	8.6411	9.66434	9.55343	9.97968
ENSG00000197043	ANXA6	10.8272	10.092	10.4384	9.31238	10.6594	11.596	9.33598	10.2236
ENSG00000138279	ANXA7	9.53007	9.47305	9.10503	9.05232	9.82075	9.89412	9.56037	9.80606
ENSG00000265190	ANXA8	6.43437	5.56917	3.37424	6.16405	0	4.37424	0	1.92303
ENSG00000264230	ANXA8L1	5.67505	4.7019	5.58034	7.00129	0	4.88948	0	2.55737
ENSG00000143412	ANXA9	8.36099	7.6267	6.94017	7.79351	9.50038	8.85883	8.09213	8.52013
ENSG00000136250	AOAH	7.12205	6.17998	7.23753	6.50421	4.69432	4.42711	4.72113	4.03184
ENSG00000230539	AOAH-IT1	0.627129	0	0	0	0	0.471998	0	0.431915
ENSG00000002726	AOC1	6.06357	0	0	0	5.17547	0	0	0
ENSG00000131480	AOC2	4.84644	5.72356	5.58034	5.92088	6.21345	4.6211	5.2192	3.51988
ENSG00000131471	AOC3	8.59838	7.71527	6.56518	8.0743	6.57645	7.2363	9.40704	7.55517
ENSG00000260105	AOC4P	5.49517	6.73428	5.98781	6.70432	5.44159	6.67809	4.50783	2.86442
ENSG00000138356	AOX1	10.1937	13.2563	11.1711	10.7682	13.3393	11.9156	11.0995	13.2564
ENSG00000243478	AOX2P	2.26646	3.02687	0	3.39692	1.30107	1.34943	0	1.78373
ENSG00000244301	AOX3P	1.0628	3.93553	0	1.37236	4.27063	1.55343	0	2.55737
ENSG00000138660	AP1AR	7.10504	7.43136	7.26708	7.41126	6.64136	5.81622	6.12674	6.56282
ENSG00000100280	AP1B1	9.14095	9.17591	9.36626	8.86345	9.66424	8.95984	9.1734	9.58197
ENSG00000234479	AP1B1P1	0	0	0	0	1.67634	0	0	0
ENSG00000166747	AP1G1	9.13257	9.95841	9.24526	9.78733	8.40914	8.68523	7.59343	8.6809
ENSG00000213983	AP1G2	8.6165	9.30383	9.41327	9.30877	8.68795	7.60946	9.53239	7.82982
ENSG00000072958	AP1M1	7.8089	8.31018	7.79921	8.12033	8.18435	9.34955	6.8704	9.50436
ENSG00000129354	AP1M2	5.59606	3.31295	4.51485	4.38278	0	5.91206	0	0
ENSG00000106367	AP1S1	8.458	7.07756	7.93428	6.94658	9.47686	8.78607	7.90843	9.58983
ENSG00000182287	AP1S2	7.60209	6.4397	7.8193	6.31564	6.73357	5.31117	6.39878	6.24205
ENSG00000152056	AP1S3	5.00162	2.66966	4.05445	4.76645	2.22042	4.40091	4.72113	5.3377
ENSG00000196961	AP2A1	9.02812	9.49823	9.3866	9.14431	10.3903	9.71836	9.32787	9.97218
ENSG00000183020	AP2A2	9.0069	9.53693	9.55179	9.27586	10.3593	9.29192	9.77852	9.13232
ENSG00000006125	AP2B1	9.47373	8.45684	9.07192	9.16043	7.75638	9.2767	8.68171	10.3998
ENSG00000161203	AP2M1	10.1775	9.631	10.152	10.039	11.1768	10.3646	9.67996	11.0149
ENSG00000042753	AP2S1	9.93662	8.1469	8.54167	8.34844	9.68748	9.69498	8.75618	10.3257
ENSG00000132842	AP3B1	7.39834	6.58109	7.37958	6.67097	7.12266	7.63216	7.53822	7.80302
ENSG00000103723	AP3B2	2.80516	0	0	1.75847	1.67634	0	5.7912	0
ENSG00000065000	AP3D1	8.38703	9.42508	8.80607	9.20383	9.37715	8.12153	9.69265	9.30465
ENSG00000185009	AP3M1	7.93944	6.9161	7.29604	7.87389	8.10984	7.43007	7.22524	7.91782
ENSG00000070718	AP3M2	5.90219	4.36902	5.01037	6.03015	5.82365	5.80627	5.47577	6.22868
ENSG00000177879	AP3S1	8.86921	8.05292	8.55371	8.39345	9.38033	8.44042	9.97319	8.70523
ENSG00000157823	AP3S2	8.23629	8.25215	8.26239	8.19263	10.256	9.03202	9.1914	8.78616
ENSG00000134262	AP4B1	6.68397	7.40117	5.91501	7.01907	6.57645	6.4157	6.99863	6.41724
ENSG00000226167	AP4B1-AS1	3.27974	0	0	4.48868	1.97388	2.39433	0	2.46918
ENSG00000081014	AP4E1	6.08687	6.40968	5.91501	6.52925	6.09485	6.51672	5.47577	6.24868
ENSG00000221838	AP4M1	5.3678	5.62249	5.91501	6.39949	7.75149	6.00193	6.62757	5.99603
ENSG00000100478	AP4S1	6.01581	5.26827	5.67156	5.82305	5.74706	5.93961	5.58875	6.21519
ENSG00000254470	AP5B1	6.62947	6.9373	4.05445	7.20922	6.79192	7.55706	7.50981	7.35442
ENSG00000053770	AP5M1	7.4621	7.71527	7.62757	7.68073	7.72678	8.41937	6.82499	8.59756
ENSG00000125843	AP5S1	6.24022	5.39625	5.1438	5.97655	7.00425	6.59389	4.90693	6.29431
ENSG00000242802	AP5Z1	8.0473	8.43465	8.56565	8.13671	9.90908	8.29333	9.14597	7.84304
ENSG00000120868	APAF1	7.1164	6.4397	6.30519	6.92788	7.30735	6.1972	5.35318	5.95603
ENSG00000107282	APBA1	7.3843	10.092	7.93428	8.47302	6.91079	7.5835	8.25506	4.81884
ENSG00000034053	APBA2	6.71421	5.19975	6.12325	4.92577	0	4.40091	5.2192	3.17433
ENSG00000011132	APBA3	6.53945	6.60778	7.40639	7.2773	7.26678	6.47339	6.99863	7.60775
ENSG00000166313	APBB1	6.92928	6.40968	7.77884	6.46583	5.74706	5.59149	6.5177	6.94845
ENSG00000077420	APBB1IP	8.25698	8.24367	7.07994	7.40452	5.72726	8.51252	7.93003	6.02725
ENSG00000163697	APBB2	8.56558	9.00071	8.98567	8.30923	8.97496	8.57535	6.45947	7.21225
ENSG00000113108	APBB3	7.70732	9.15796	9.00334	8.70768	9.31881	8.96432	9.9202	7.89685
ENSG00000134982	APC	7.60613	7.60036	6.7013	7.58846	5.70719	7.03388	6.72966	3.38178
ENSG00000115266	APC2	2.91339	0	0	2.71397	3.29052	2.0343	3.56989	4.36073
ENSG00000154856	APCDD1	7.87397	5.26827	6.36107	7.36334	0	4.6211	0	10.4076
ENSG00000198768	APCDD1L	0	2.66966	0	0	0	0	0	1.03356
ENSG00000132703	APCS	13.1393	13.1711	11.9031	13.1472	9.23015	13.8391	12.8547	12.1526
ENSG00000164062	APEH	9.38605	9.33211	8.97676	8.96327	9.82191	10.0675	9.30325	8.39558
ENSG00000100823	APEX1	7.76263	7.38583	8.56565	7.39773	7.51215	7.32603	8.30553	7.90737
ENSG00000169188	APEX2	6.75841	7.30659	5.91501	5.90184	7.40406	8.26093	7.42105	7.97298
ENSG00000117362	APH1A	9.28893	8.91248	9.18461	8.98379	10.8047	10.6402	9.47476	10.7322
ENSG00000138613	APH1B	6.09838	5.81802	3.75407	6.28657	5.31466	6.24951	5.69352	6.1809
ENSG00000166181	API5	8.49331	8.09125	8.63529	8.20822	7.63943	8.59281	8.74403	8.9691
ENSG00000234558	API5P1	2.42113	0	3.37424	0.843553	0	0.827053	0	1.45687
ENSG00000213962	API5P2	0	0	0	0	0	0	3.04443	0
ENSG00000149089	APIP	7.37959	7.22275	6.5168	7.44454	8.65165	8.33715	7.59343	9.82949
ENSG00000169621	APLF	5.09651	3.75629	4.30294	3.93549	3.89812	4.40091	0	3.60511
ENSG00000171388	APLN	1.39696	0	0	0	4.9204	2.28401	0	7.86481
ENSG00000134817	APLNR	7.95218	4.7019	5.1438	4.20775	5.02141	5.79626	3.04443	3.96892
ENSG00000105290	APLP1	2.0932	0	0	3.16102	0	3.90044	0	3.60511
ENSG00000084234	APLP2	11.5923	10.2945	11.8083	11.217	10.2121	12.4962	10.4627	11.693
ENSG00000101474	APMAP	11.0279	11.645	10.7153	10.763	10.6705	11.4892	12.1251	11.1458
ENSG00000118137	APOA1	17.4728	17.8926	17.4804	16.7679	18.2251	16.8638	17.6519	11.3023
ENSG00000235910	APOA1-AS	1.89625	1.47902	0	3.16102	2.43091	2.0343	2.20948	2.37525
ENSG00000158874	APOA2	14.8635	14.833	13.6817	14.2553	16.3575	16.2202	14.8175	15.5362
ENSG00000110244	APOA4	4.73286	4.59924	6.86486	3.77731	5.36678	1.89111	0	3.11745
ENSG00000110243	APOA5	11.9265	11.431	11.6335	12.4054	11.5083	10.9407	10.3748	11.4121
ENSG00000084674	APOB	15.0059	15.5782	15.8273	15.2824	15.3656	16.4072	16.1984	16.5822
ENSG00000124701	APOBEC2	0	0	0	1.75847	0	0	0	0.763875
ENSG00000128383	APOBEC3A	0	4.7019	0	0	0	2.49681	0	0
ENSG00000179750	APOBEC3B	0	3.55159	0	0	0	6.80835	3.56989	0
ENSG00000244509	APOBEC3C	8.36814	7.22275	7.75818	6.50421	5.36678	5.93961	5.69352	5.09412
ENSG00000243811	APOBEC3D	6.41609	4.7019	5.1438	3.59962	1.30107	3.78366	6.57368	2.86442
ENSG00000128394	APOBEC3F	6.39758	6.31568	5.67156	5.50748	4.27063	5.50806	7.22524	6.50301
ENSG00000239713	APOBEC3G	7.4754	6.85057	7.14505	6.13172	4.03326	5.11568	4.72113	3.90313
ENSG00000100298	APOBEC3H	4.92611	5.26827	4.51485	4.38278	2.61456	4.29112	0	1.78373
ENSG00000184730	APOBR	6.81532	6.73428	4.69959	6.22661	5.84218	5.64825	4.25742	4.88849
ENSG00000130208	APOC1	15.4235	14.8564	13.635	14.7916	16.5503	15.7545	14.3679	14.5922
ENSG00000214855	APOC1P1	8.43549	9.979	9.37985	7.11314	10.3958	9.49515	9.68632	5.0492
ENSG00000234906	APOC2	13.0817	13.0808	12.3618	12.2968	13.5545	14.1825	14.0529	12.7119
ENSG00000110245	APOC3	16.0913	16.6193	15.0531	15.2794	15.9116	16.4292	16.014	15.0323
ENSG00000267467	APOC4	3.1965	3.75629	4.30294	3.77731	4.9204	5.35276	3.95423	4.60789
ENSG00000224916	APOC4-APOC2	13.8388	13.3776	12.157	13.195	15.2879	14.9148	12.7006	13.9081
ENSG00000189058	APOD	6.07527	4.09494	5.37852	5.69615	4.09636	3.93735	0	4.0623
ENSG00000130203	APOE	16.1814	16.3559	15.5021	15.4181	18.6464	17.8583	16.8938	16.7954
ENSG00000175336	APOF	10.7116	11.1896	11.3867	9.71144	8.35534	9.33406	9.1734	5.19378
ENSG00000091583	APOH	14.9558	15.3186	14.8739	14.3888	15.3666	14.0883	13.8188	15.1228
ENSG00000100342	APOL1	7.42601	7.78708	10.5143	7.94072	10.7295	8.75926	9.39155	8.80767
ENSG00000128335	APOL2	9.57092	9.99172	9.8393	10.0104	10.7664	11.5144	11.5078	10.034
ENSG00000128284	APOL3	9.06231	8.57651	8.46723	8.03551	2.22042	9.44236	9.77852	7.71469
ENSG00000100336	APOL4	5.61221	5.72356	5.26593	4.84831	5.08502	3.82365	5.35318	4.09213
ENSG00000128313	APOL5	0	0	0	0	0	0	2.20948	0
ENSG00000221963	APOL6	9.41511	10.4556	9.72682	9.62988	9.49161	10.7555	10.1308	9.50019
ENSG00000178878	APOLD1	10.2739	8.6099	8.50493	9.18229	7.55209	7.91957	6.95714	9.06435
ENSG00000204444	APOM	11.258	11.0949	11.0678	10.8946	13.0991	12.5648	11.8053	8.77471
ENSG00000184831	APOO	5.62818	6.17998	5.91501	5.86298	5.87854	7.32603	7.67246	7.19861
ENSG00000155008	APOOL	7.43512	7.13373	6.74396	7.10484	8.01504	8.28261	6.95714	8.4383
ENSG00000256053	APOPT1	7.07622	6.685	6.86486	7.04534	8.40914	8.01332	7.81862	7.70023
ENSG00000142192	APP	11.423	10.5079	11.583	11.0955	10.3649	11.4269	11.6033	11.2388
ENSG00000062725	APPBP2	7.69979	7.44623	7.01175	7.64108	7.09202	7.56297	6.77811	7.54172
ENSG00000157500	APPL1	7.84693	6.85057	7.87794	7.79867	7.8781	8.03902	6.5177	7.26885
ENSG00000136044	APPL2	8.12251	7.58701	7.58126	8.33075	6.89313	7.4747	6.72966	7.46969
ENSG00000198931	APRT	9.17396	8.20048	8.04078	8.14484	9.76721	9.08849	6.8704	9.01264
ENSG00000214293	APTR	6.06357	6.31568	5.58034	6.22661	6.38754	5.03282	5.58875	6.65064
ENSG00000137074	APTX	7.18279	7.79871	7.26708	7.49625	7.25991	6.11097	7.90843	6.67549
ENSG00000240583	AQP1	10.7135	9.32006	9.71615	9.10946	7.91357	8.69604	6.39878	7.6206
ENSG00000178301	AQP11	5.80718	5.0521	4.05445	4.32676	5.86047	6.645	0	6.60998
ENSG00000165272	AQP3	9.0069	8.11934	8.21768	9.50924	6.41255	6.90935	8.52016	8.63983
ENSG00000171885	AQP4	3.92188	0	4.05445	3.28379	3.17833	3.30767	0	4.00072
ENSG00000260372	AQP4-AS1	1.89625	0	4.05445	1.75847	0	0	0	3.33265
ENSG00000161798	AQP5	0	0	0	0	0	2.16455	0	2.99647
ENSG00000086159	AQP6	1.39696	0	0	2.52777	5.58049	0	0	9.74458
ENSG00000165269	AQP7	7.4842	7.09653	5.58034	8.38662	5.41708	5.22422	6.19971	7.02003
ENSG00000186466	AQP7P1	4.16021	2.19383	4.51485	2.52777	3.39461	3.41626	0	1.03356
ENSG00000181997	AQP7P2	1.89625	0	0	0	1.67634	2.99395	0	0
ENSG00000279688	AQP7P3	2.0932	0	4.05445	0	0	2.76669	0	0
ENSG00000278122	AQP7P5	0	0	0	0	0	3.86255	0	0
ENSG00000103375	AQP8	0	0	0	0	4.03326	4.94492	0	6.60998
ENSG00000103569	AQP9	11.7418	11.5622	11.036	11.1322	12.4314	10.4027	10.9673	13.7463
ENSG00000021776	AQR	7.46654	7.71527	7.48394	7.63533	7.7854	7.92418	7.3902	8.40303
ENSG00000169083	AR	8.98691	9.92166	8.23274	9.34623	10.4345	7.8019	9.118	10.266
ENSG00000078061	ARAF	9.354	8.93373	8.65778	9.46937	8.43379	8.81611	9.1914	9.04446
ENSG00000186635	ARAP1	9.48474	10.0118	10.0748	11.3986	10.2175	9.67735	9.58781	10.0611
ENSG00000256007	ARAP1-AS1	0	0	0	2.06276	0	0	0	1.03356
ENSG00000245148	ARAP1-AS2	1.39696	0	0	0	0	0	0	1.45687
ENSG00000047365	ARAP2	7.84009	7.51834	6.12325	7.75158	2.61456	6.8525	5.35318	4.38504
ENSG00000120318	ARAP3	6.16558	7.33881	8.24764	7.73554	6.03168	6.85733	6.5177	6.38747
ENSG00000198576	ARC	5.40535	4.36902	5.01037	0	0	3.41626	0	2.99647
ENSG00000095139	ARCN1	9.60562	8.68701	8.94053	9.3896	9.59492	9.40578	8.93778	9.47706
ENSG00000109321	AREG	7.87062	5.45622	4.51485	6.03015	0	3.74254	0	2.55737
ENSG00000119682	AREL1	6.96744	7.57353	7.23753	8.06148	4.88509	8.38971	6.8704	8.10686
ENSG00000143761	ARF1	9.21947	8.47869	10.7153	11.0175	9.20352	11.0921	9.118	12.2536
ENSG00000213137	ARF1P2	1.39696	0	0	0	0	0	0	0
ENSG00000134287	ARF3	9.65127	9.16696	9.1533	8.84113	10.4245	9.76146	8.32196	10.4043
ENSG00000168374	ARF4	10.0252	9.20241	9.02944	9.36199	8.60087	9.53257	9.82539	9.64118
ENSG00000272146	ARF4-AS1	3.69808	2.66966	0	2.87887	4.69432	3.25015	0	2.55737
ENSG00000236527	ARF4P2	0	0	0	0	0	0.827053	0	0
ENSG00000004059	ARF5	9.81021	9.45111	9.09682	9.28508	11.2026	9.72827	9.37589	10.4725
ENSG00000165527	ARF6	10.1151	9.14435	9.23782	9.59473	9.38823	10.0102	8.90542	9.96866
ENSG00000101199	ARFGAP1	8.90734	8.99061	9.33869	9.8458	9.28873	8.72272	10.0142	9.03393
ENSG00000149182	ARFGAP2	9.56782	9.97644	9.62208	9.8041	10.4214	9.52804	9.64772	9.32049
ENSG00000242247	ARFGAP3	8.5468	8.16498	8.0746	8.59363	8.35534	8.55322	8.52016	9.67237
ENSG00000066777	ARFGEF1	7.84009	7.57353	7.07994	8.05288	8.08672	8.06009	8.25506	7.63587
ENSG00000124198	ARFGEF2	7.78773	7.76354	7.32443	8.26148	8.67251	9.29459	6.95714	9.15899
ENSG00000112379	ARFGEF3	4.24551	3.31295	5.26593	4.53885	7.73175	6.69436	6.26916	1.92303
ENSG00000164144	ARFIP1	6.39758	7.32279	7.23753	7.54616	6.29642	6.21234	7.79526	7.29153
ENSG00000132254	ARFIP2	7.82285	8.47145	7.91575	8.56062	8.11366	7.901	7.59343	8.20226
ENSG00000101246	ARFRP1	7.61016	7.71527	7.6046	7.87877	8.05133	7.15244	8.25506	7.71708
ENSG00000118520	ARG1	11.9373	12.8533	11.7189	12.2791	11.6694	13.1924	10.0785	10.8356
ENSG00000081181	ARG2	5.09651	5.81802	4.86333	3.02683	3.66822	5.65934	3.56989	6.9807
ENSG00000186103	ARGFX	1.39696	0	0	0	0	0	0	0
ENSG00000134884	ARGLU1	9.82067	10.3705	8.93133	10.6534	7.79969	8.63696	7.42105	9.08582
ENSG00000175220	ARHGAP1	8.66182	9.00574	8.49247	8.79284	8.56227	9.05948	8.65601	9.15987
ENSG00000071205	ARHGAP10	7.57763	6.63398	7.83911	7.20922	4.03326	5.61446	0	6.67055
ENSG00000198826	ARHGAP11A	3.75737	4.09494	3.37424	2.52777	6.49683	5.28277	3.95423	5.88112
ENSG00000187951	ARHGAP11B	3.43307	4.36902	4.86333	3.39692	4.37612	3.82365	0	2.99647
ENSG00000165322	ARHGAP12	8.0473	8.09125	7.71594	8.42046	8.49068	9.39089	7.8416	8.9811
ENSG00000075884	ARHGAP15	8.07378	6.58109	7.67243	6.92788	4.09636	5.61446	0	4.64861
ENSG00000140750	ARHGAP17	7.41224	7.76354	8.18709	8.16094	7.60186	8.11953	7.48083	7.5817
ENSG00000146376	ARHGAP18	7.31199	6.03019	6.9764	6.63682	5.80488	6.49212	7.11638	7.61033
ENSG00000213390	ARHGAP19	6.42526	5.62249	5.58034	5.84315	5.2044	5.86494	5.0715	4.80089
ENSG00000137727	ARHGAP20	2.42113	4.97219	0	4.72371	0	2.16455	0	1.78373
ENSG00000107863	ARHGAP21	8.09117	8.33435	8.63529	8.94943	7.82319	8.25546	7.03895	9.26182
ENSG00000128805	ARHGAP22	4.95172	3.75629	3.75407	4.53885	4.15682	3.46764	4.72113	2.55737
ENSG00000275832	ARHGAP23	5.28962	5.99018	7.98851	5.86298	3.39461	3.6566	6.57368	4.85409
ENSG00000138639	ARHGAP24	7.29208	5.67391	7.55754	7.30655	4.77368	6.38929	3.56989	5.3377
ENSG00000163219	ARHGAP25	8.16145	7.9208	8.20247	5.78198	5.02141	6.12704	5.0715	5.8111
ENSG00000145819	ARHGAP26	7.31199	7.55993	7.93428	7.66387	4.4261	6.29999	5.88268	7.29153
ENSG00000226272	ARHGAP26-AS1	0	0	0	0	0	0.827053	0	0
ENSG00000159314	ARHGAP27	7.93623	8.26058	7.55754	7.65821	6.14048	7.35019	6.62757	6.0803
ENSG00000215769	ARHGAP27P1-BPTFP1-KPNA2P3	6.32104	7.83304	7.17654	7.32096	5.70719	5.78618	3.04443	7.12115
ENSG00000088756	ARHGAP28	2.91339	3.31295	3.75407	1.37236	4.21485	4.68761	0	3.68558
ENSG00000137962	ARHGAP29	8.26466	9.27913	7.87794	9.34094	7.49468	8.31628	7.42105	8.33137
ENSG00000186517	ARHGAP30	8.51923	7.65256	7.55754	6.54161	5.34095	6.03637	5.9687	5.01846
ENSG00000031081	ARHGAP31	7.00462	6.5539	7.07994	6.90893	5.78587	6.54091	4.90693	5.69925
ENSG00000134909	ARHGAP32	7.13329	7.4755	6.65734	7.56444	6.96252	7.1287	6.12674	6.39945
ENSG00000004777	ARHGAP33	6.1098	6.31568	6.7013	6.60185	6.91079	6.00193	7.25978	6.27493
ENSG00000160007	ARHGAP35	7.03489	8.17394	7.40639	8.12444	8.37137	9.17217	9.09905	9.14838
ENSG00000147799	ARHGAP39	5.32924	3.93553	4.05445	4.76645	4.03326	5.74513	5.35318	5.51333
ENSG00000089820	ARHGAP4	9.21816	9.19803	9.00334	8.37975	9.10531	7.78428	9.39155	8.92627
ENSG00000124143	ARHGAP40	1.39696	0	7.01175	0	0	0	0	1.26068
ENSG00000165895	ARHGAP42	7.04086	6.31568	5.91501	6.76881	5.51271	6.72107	5.58875	6.0039
ENSG00000006740	ARHGAP44	6.08687	5.72356	6.36107	5.88254	9.19274	6.57645	5.88268	4.66855
ENSG00000180448	ARHGAP45	8.56558	8.66812	7.65017	8.18083	6.69332	7.4747	7.53822	6.87742
ENSG00000100852	ARHGAP5	7.19356	7.89936	8.33395	7.50258	7.80914	8.79238	6.99863	9.00286
ENSG00000258655	ARHGAP5-AS1	4.06955	4.23848	4.86333	4.14435	4.56643	5.06654	4.72113	5.84654
ENSG00000047648	ARHGAP6	5.2694	4.97219	4.86333	5.31936	3.82548	4.23292	0	4.64861
ENSG00000241484	ARHGAP8	4.47476	5.86302	3.75407	4.48868	1.97388	2.16455	0	0.763875
ENSG00000123329	ARHGAP9	8.21794	8.07221	6.36107	7.42467	3.17833	5.78618	3.56989	4.83657
ENSG00000141522	ARHGDIA	10.8229	10.7974	10.7808	10.5982	11.5798	10.9948	11.1113	10.9071
ENSG00000111348	ARHGDIB	11.0847	9.99425	10.5296	9.65853	8.73333	9.11088	8.90542	9.16952
ENSG00000242173	ARHGDIG	2.42113	0	0	0	0	0	0	0
ENSG00000076928	ARHGEF1	10.2123	10.5988	10.1078	10.2858	10.3292	9.33059	9.54645	9.2092
ENSG00000104728	ARHGEF10	3.10816	3.02687	4.30294	4.07804	0	2.0343	4.25742	2.05005
ENSG00000074964	ARHGEF10L	10.3601	11.6808	10.1159	11.8894	10.7821	10.9984	11.2616	9.08675
ENSG00000132694	ARHGEF11	6.85658	8.28559	6.94017	8.79026	7.47701	9.19331	8.22041	9.2757
ENSG00000196914	ARHGEF12	7.41224	9.82829	9.8145	8.36244	10.0109	9.3149	9.90392	7.93233
ENSG00000198844	ARHGEF15	5.88899	6.24943	7.07994	5.88254	6.36209	5.90276	7.50981	5.578
ENSG00000130762	ARHGEF16	6.2087	5.62249	6.61199	8.35196	5.70719	9.51818	0	7.42351
ENSG00000110237	ARHGEF17	7.41224	6.06912	8.09122	8.65747	5.55825	6.06167	6.04988	6.30071
ENSG00000104880	ARHGEF18	8.46246	6.95819	8.18709	8.33431	8.04334	7.81931	7.25978	8.46562
ENSG00000142632	ARHGEF19	5.3867	4.59924	6.74396	5.06923	6.03168	5.1787	0	5.3377
ENSG00000116584	ARHGEF2	8.10265	7.41635	8.42853	7.66951	6.72361	7.04661	6.82499	6.41133
ENSG00000240771	ARHGEF25	6.97994	6.73428	7.45855	6.59	4.47441	5.45813	4.25742	5.95603
ENSG00000114790	ARHGEF26	8.78089	9.21982	9.4	9.8383	8.28258	8.17467	7.77153	7.23583
ENSG00000243069	ARHGEF26-AS1	4.06955	3.93553	6.18648	5.26077	4.32434	3.90044	5.58875	3.38178
ENSG00000214944	ARHGEF28	7.30207	7.17	7.5089	8.0135	8.58995	7.16027	6.91442	7.88625
ENSG00000163947	ARHGEF3	7.78773	6.82805	7.17654	6.68217	5.28787	5.86494	5.0715	6.49745
ENSG00000214694	ARHGEF33	1.89625	3.02687	4.51485	0	0	0.471998	0	0
ENSG00000204959	ARHGEF34P	5.52959	5.12781	6.41487	6.73693	5.93141	6.18957	6.57368	7.24913
ENSG00000213214	ARHGEF35	5.42377	5.67391	6.05712	6.13172	6.82955	6.88594	7.50981	7.60775
ENSG00000183111	ARHGEF37	6.1546	3.55159	6.78539	6.17994	8.55948	7.20637	6.04988	5.78394
ENSG00000236699	ARHGEF38	3.57165	3.55159	4.51485	3.50183	0	0.827053	3.56989	1.03356
ENSG00000137135	ARHGEF39	5.30957	6.14397	4.05445	5.62826	7.58546	5.71355	7.29351	5.47987
ENSG00000136002	ARHGEF4	2.26646	5.26827	4.86333	2.71397	0	1.11176	8.64299	0
ENSG00000165801	ARHGEF40	9.02057	9.82829	10.058	9.71689	10.2183	9.8994	8.44712	9.32678
ENSG00000050327	ARHGEF5	6.85658	6.97879	5.91501	7.33523	7.15266	7.24737	7.64659	7.70023
ENSG00000129675	ARHGEF6	7.98355	7.25687	7.69435	7.48988	4.61033	6.3141	4.50783	6.24205
ENSG00000102606	ARHGEF7	8.6205	9.92431	8.79597	9.69908	7.81384	7.74837	7.56609	8.5215
ENSG00000235875	ARHGEF7-AS2	0	0	3.75407	3.02683	0	1.11176	0	0
ENSG00000131089	ARHGEF9	6.89668	7.43136	6.56518	6.90893	6.54286	6.20479	8.22041	6.65064
ENSG00000117713	ARID1A	8.55309	8.02348	6.65734	9.53728	8.21666	8.60863	6.19971	8.96507
ENSG00000049618	ARID1B	7.99592	8.20048	7.93428	7.51517	7.24606	7.61517	5.88268	8.3623
ENSG00000189079	ARID2	7.1555	7.11525	6.41487	7.35637	6.9877	6.65612	6.45947	6.95658
ENSG00000116017	ARID3A	5.76447	6.40968	5.26593	4.88756	5.46569	6.11097	8.49139	5.89811
ENSG00000179361	ARID3B	5.84867	5.33368	4.30294	5.92088	5.72726	7.00374	6.62757	4.90539
ENSG00000205143	ARID3C	4.50967	5.62249	3.37424	5.10297	3.17833	3.61163	0	3.38178
ENSG00000032219	ARID4A	7.50597	8.02348	6.9764	8.10792	7.51792	6.77305	7.07819	6.71437
ENSG00000054267	ARID4B	7.93623	8.04317	7.73721	8.30923	6.85714	7.73008	8.90542	8.50773
ENSG00000196843	ARID5A	7.91686	7.44623	9.05508	7.2773	7.13773	6.23476	8.57605	5.46854
ENSG00000150347	ARID5B	8.34899	7.88851	8.23274	6.92788	7.71677	6.67809	5.88268	6.05022
ENSG00000166233	ARIH1	7.28706	7.5462	8.10764	8.30199	6.63075	7.63497	7.03895	8.55535
ENSG00000177479	ARIH2	9.0711	8.49308	7.37958	9.53109	9.81607	9.18758	7.8416	8.19541
ENSG00000221883	ARIH2OS	3.43307	4.09494	4.05445	3.16102	5.72726	4.37424	5.35318	2.37525
ENSG00000120805	ARL1	8.64032	7.95238	8.37524	8.51122	8.52835	9.1683	8.69439	9.13859
ENSG00000175414	ARL10	5.18554	5.26827	6.18648	6.30118	3.58266	4.4781	5.2192	4.97108
ENSG00000152213	ARL11	4.84644	3.75629	4.86333	3.50183	2.22042	2.9221	0	2.46918
ENSG00000174225	ARL13A	0	0	0	2.06276	0	0	0	0
ENSG00000169379	ARL13B	6.19804	5.39625	6.36107	6.43966	4.77368	6.42222	0	6.42897
ENSG00000179674	ARL14	5.59606	4.09494	3.37424	2.31392	0	2.0343	0	0
ENSG00000152219	ARL14EP	7.71482	7.5042	7.07994	7.04534	7.29396	7.43975	7.90843	7.29474
ENSG00000185305	ARL15	7.37959	7.1878	6.90301	7.31378	7.01245	7.24737	6.67952	7.96494
ENSG00000214087	ARL16	7.30704	8.38151	6.61199	6.99231	8.01095	7.29081	7.74739	6.6853
ENSG00000185829	ARL17A	5.22808	4.36902	4.30294	5.37565	5.58049	5.4325	4.90693	5.3377
ENSG00000228696	ARL17B	5.07336	4.97219	5.91501	5.53246	5.08502	5.0831	4.90693	5.47987
ENSG00000213465	ARL2	7.54014	6.31568	7.69435	6.64829	7.06861	6.79333	7.35869	7.81425
ENSG00000102931	ARL2BP	6.94211	5.26827	7.45855	6.4528	4.61033	4.64361	0	7.26559
ENSG00000273003	ARL2-SNX15	0	7.07756	0	0	0	0	5.47577	0
ENSG00000138175	ARL3	6.56456	5.77156	6.56518	5.93968	5.05356	6.34876	5.58875	7.25244
ENSG00000122644	ARL4A	7.65761	6.9161	6.46673	6.55386	8.40292	7.08001	9.09905	6.44061
ENSG00000248780	ARL4AP2	1.0628	2.19383	2.85722	3.28379	0	0.827053	0	0.763875
ENSG00000228291	ARL4AP3	2.26646	3.02687	0	4.53885	5.08502	1.89111	4.25742	4.12135
ENSG00000231395	ARL4AP4	0	0	0	2.87887	0	0.827053	0	0
ENSG00000218996	ARL4AP5	1.39696	0	0	1.75847	0	1.73213	2.20948	1.78373
ENSG00000188042	ARL4C	9.63457	8.11004	8.79597	9.08223	5.93141	6.61113	5.9687	8.07547
ENSG00000175906	ARL4D	7.14444	7.27364	5.26593	8.28372	8.95168	8.26093	7.8416	7.02777
ENSG00000162980	ARL5A	8.03537	7.69051	7.77884	7.5944	7.44706	7.82671	8.11117	8.40303
ENSG00000165997	ARL5B	8.55726	8.32634	7.62757	9.08223	8.36177	8.97546	7.74739	8.91484
ENSG00000141748	ARL5C	1.39696	0	0	0	0	0	0	1.03356
ENSG00000113966	ARL6	4.67254	4.36902	3.37424	3.77731	3.4917	4.6211	5.0715	4.09213
ENSG00000170540	ARL6IP1	11.3293	10.5771	10.3059	10.9379	11.9587	11.2373	9.27819	11.0241
ENSG00000225355	ARL6IP1P2	0	0	0	0	0	0.827053	0	0
ENSG00000182196	ARL6IP4	9.61065	9.64073	9.71078	8.8311	10.7809	9.72695	9.98356	9.00286
ENSG00000144746	ARL6IP5	9.25719	8.15597	8.34785	8.26893	7.68119	9.26857	7.22524	9.34393
ENSG00000177917	ARL6IP6	5.40535	4.09494	4.30294	4.72371	5.23277	5.19403	0	4.9221
ENSG00000143862	ARL8A	8.70763	8.28559	8.52952	8.68558	8.45501	9.71504	8.03346	9.70108
ENSG00000134108	ARL8B	8.03537	4.8876	5.91501	7.79351	8.32602	8.34404	5.0715	8.41488
ENSG00000196503	ARL9	0	0	0	0	0	1.11176	3.95423	0
ENSG00000104442	ARMC1	7.62217	7.5042	7.93428	7.09649	9.32706	8.59714	8.6032	8.34227
ENSG00000170632	ARMC10	7.41684	7.23991	6.41487	6.98328	8.14758	7.88219	8.03346	7.82317
ENSG00000178660	ARMC10P1	2.68816	1.47902	0	2.31392	4.09636	3.46764	2.20948	3.72419
ENSG00000157343	ARMC12	5.96641	7.07756	7.83911	7.07964	4.03326	3.30767	9.44505	4.33602
ENSG00000118690	ARMC2	3.92188	0	4.69959	4.00852	4.37612	3.78366	0	5.3377
ENSG00000230290	ARMC2-AS1	1.0628	0	0	0	0	0	0	0
ENSG00000165309	ARMC3	0	0	0	0	0	0	0	1.45687
ENSG00000169126	ARMC4	0	0	0	0.843553	0	0.827053	0	1.03356
ENSG00000140691	ARMC5	7.45763	7.6267	7.67243	7.01907	4.98852	6.63941	6.99863	7.36973
ENSG00000105676	ARMC6	8.48675	7.4755	8.0746	8.34844	7.4531	8.37128	7.3902	8.36536
ENSG00000125449	ARMC7	5.79309	4.23848	3.75407	5.19971	5.31466	5.53239	6.33543	6.60998
ENSG00000114098	ARMC8	7.3606	7.48992	6.56518	7.8933	7.40406	7.4333	7.25978	7.75487
ENSG00000135931	ARMC9	4.11559	0	6.7013	4.48868	4.81178	5.33903	3.56989	6.01172
ENSG00000126947	ARMCX1	6.63739	5.67391	7.23753	6.21122	2.77746	4.14096	0	5.10878
ENSG00000184867	ARMCX2	7.02888	5.5138	6.46673	5.82305	4.09636	4.55137	0	4.43245
ENSG00000102401	ARMCX3	8.72072	7.83304	7.11286	8.50176	4.8489	5.78618	8.75618	8.95191
ENSG00000196440	ARMCX4	6.57284	6.4397	6.18648	6.96505	5.44159	4.40091	5.9687	5.72804
ENSG00000125962	ARMCX5	5.3678	6.5539	6.56518	6.03015	5.58049	5.31117	5.69352	5.10878
ENSG00000271147	ARMCX5-GPRASP2	4.28634	4.36902	4.51485	3.02683	2.77746	2.68221	3.56989	4.33602
ENSG00000198960	ARMCX6	5.57972	5.67391	5.83834	6.43966	4.73454	3.74254	6.95714	6.96869
ENSG00000204072	ARMCX7P	5.73528	3.75629	4.51485	5.55701	3.89812	3.06239	6.26916	5.73751
ENSG00000146476	ARMT1	7.37959	6.9161	6.61199	6.84057	7.29396	8.13946	7.88649	9.02042
ENSG00000143437	ARNT	8.81966	9.06472	8.26239	9.26473	9.15433	9.28746	8.30553	9.5767
ENSG00000172379	ARNT2	5.44195	4.23848	5.67156	4.14435	0	5.84565	0	2.71904
ENSG00000133794	ARNTL	6.78002	7.71527	7.45855	8.56366	5.44159	6.95956	5.47577	6.77998
ENSG00000029153	ARNTL2	4.92611	5.81802	5.1438	5.26077	2.22042	5.68127	5.58875	4.81884
ENSG00000241685	ARPC1A	9.34919	8.83553	9.3866	8.19263	10.5361	9.26857	10.1447	9.98862
ENSG00000130429	ARPC1B	9.8067	9.1489	9.28192	8.53304	9.56176	9.41808	9.73008	10.0714
ENSG00000163466	ARPC2	9.93903	9.25401	9.89242	8.99507	9.2511	10.0701	8.97982	9.97818
ENSG00000111229	ARPC3	10.4454	10.2986	10.214	9.77953	11.3063	11.3066	10.2938	10.0724
ENSG00000226284	ARPC3P1	0	0	2.04372	0	0	1.55343	0	0.763875
ENSG00000238137	ARPC3P2	0	0	0	0	0	0.827053	0	0.763875
ENSG00000241553	ARPC4	9.86093	8.04317	9.72682	8.66031	7.47701	7.53314	9.118	9.18604
ENSG00000250151	ARPC4-TTLL3	4.32604	0	4.05445	3.6912	3.66822	3.70021	2.20948	2.55737
ENSG00000162704	ARPC5	10.0756	9.17591	9.27466	7.65252	10.7857	10.7182	9.99386	11.2873
ENSG00000136950	ARPC5L	8.23368	7.75162	7.53342	7.58249	7.69655	7.17966	8.43206	7.65848
ENSG00000242498	ARPIN	7.51459	7.25687	7.91575	7.43795	9.80666	9.36741	7.50981	6.90289
ENSG00000128989	ARPP19	9.26232	9.0502	9.13739	9.2814	9.53923	9.77872	8.69439	10.0019
ENSG00000172995	ARPP21	0	4.23848	0	2.71397	2.22042	2.49681	0	0
ENSG00000120500	ARR3	0	0	0	0.843553	0	1.11176	3.04443	0.763875
ENSG00000137486	ARRB1	8.6185	8.11004	6.86486	7.42467	5.14595	6.89065	5.58875	5.27405
ENSG00000141480	ARRB2	8.57797	8.39689	8.72321	8.12444	7.33378	8.0305	8.16683	7.60517
ENSG00000197070	ARRDC1	8.67533	9.12138	9.23782	9.29241	9.21956	7.53314	9.67357	7.72186
ENSG00000203993	ARRDC1-AS1	6.39758	6.10703	6.65734	6.91844	7.34031	6.22733	7.64659	6.0578
ENSG00000105643	ARRDC2	9.46041	9.09804	11.0187	10.8161	9.53069	10.6194	9.96275	8.6809
ENSG00000113369	ARRDC3	8.7593	8.41967	8.57749	10.331	9.07626	8.77719	7.79526	8.17115
ENSG00000281357	ARRDC3-AS1	2.80516	2.19383	0	2.71397	0	2.39433	4.72113	0
ENSG00000140450	ARRDC4	8.62648	7.87759	8.23274	8.43047	6.38754	7.92188	7.53822	7.09192
ENSG00000205784	ARRDC5	1.39696	0	0	0	0	2.28401	0	2.27478
ENSG00000100299	ARSA	8.86417	9.32409	8.67992	8.47946	9.58807	9.63655	9.76656	10.0426
ENSG00000113273	ARSB	6.89008	7.13373	6.9764	6.6136	8.18435	6.5647	6.67952	6.30071
ENSG00000006756	ARSD	8.6344	8.81277	9.63347	8.73215	9.60986	9.10278	8.89447	11.0007
ENSG00000225117	ARSDP1	0	0	0	1.37236	0	1.11176	0	0
ENSG00000157399	ARSE	9.6542	10.4593	10.936	8.8999	10.2637	10.1906	10.2854	10.0498
ENSG00000224060	ARSEP1	0	0	0	0	0	0	5.0715	0
ENSG00000062096	ARSF	0	2.66966	4.69959	2.31392	2.22042	2.76669	9.01056	0
ENSG00000141337	ARSG	3.9728	3.93553	5.26593	5.45618	4.73454	4.20291	6.99863	6.58397
ENSG00000183876	ARSI	3.1965	0	0	0	0	4.75119	0	1.78373
ENSG00000180801	ARSJ	4.67254	4.36902	5.01037	4.88756	0	4.20291	0	2.64047
ENSG00000164291	ARSK	5.87568	6.03019	5.1438	6.13172	6.50847	6.38262	5.58875	6.33853
ENSG00000156219	ART3	2.42113	0	4.05445	2.31392	0	0	0	1.62954
ENSG00000111339	ART4	8.6165	7.99344	8.05779	8.46006	7.27362	8.72272	7.90843	7.84085
ENSG00000167311	ART5	3.01406	0	4.30294	2.31392	3.96727	0	0	0
ENSG00000117407	ARTN	2.0932	0	3.37424	3.16102	2.92381	3.46764	3.56989	2.79356
ENSG00000173409	ARV1	7.20957	7.5462	6.46673	6.38585	8.40914	8.42912	8.79201	9.06717
ENSG00000099889	ARVCF	7.96166	7.29021	8.99453	8.57872	8.04734	7.14851	8.71942	6.46931
ENSG00000004848	ARX	2.0932	0	0	0	0	0	0	0
ENSG00000214435	AS3MT	8.71326	9.01074	9.33171	8.80571	9.04461	8.69873	11.3743	7.24913
ENSG00000104763	ASAH1	9.93261	8.75425	9.21526	8.98831	7.17475	9.11492	8.54838	8.38958
ENSG00000188611	ASAH2	3.1965	5.0521	5.26593	5.37565	4.95486	5.8359	6.72966	6.17394
ENSG00000204147	ASAH2B	4.95172	5.39625	5.58034	6.04758	6.22762	6.4859	5.9687	4.88849
ENSG00000153317	ASAP1	6.87007	7.5462	8.47991	7.92194	7.00425	6.59966	7.11638	6.95658
ENSG00000280543	ASAP1-IT2	1.89625	3.55159	5.1438	3.77731	2.77746	2.39433	5.0715	1.62954
ENSG00000151693	ASAP2	6.47026	6.17998	6.61199	6.34413	4.95486	5.96665	0	5.32519
ENSG00000088280	ASAP3	6.45243	7.43136	6.41487	7.94072	7.98201	8.62428	7.86422	7.54712
ENSG00000065802	ASB1	8.06501	7.53233	8.45445	7.50258	5.66618	5.93049	6.72966	5.77477
ENSG00000165192	ASB11	0	0	0	0	0	1.34943	0	0
ENSG00000198881	ASB12	2.0932	0	0	0	0	0	0	0
ENSG00000196372	ASB13	8.86585	10.1108	9.62779	9.58283	9.28027	10.3168	8.32196	9.67914
ENSG00000239388	ASB14	1.6681	0	3.37424	2.87887	0	2.99395	0	1.78373
ENSG00000146809	ASB15	0	0	0	0	0	1.34943	0	1.45687
ENSG00000161664	ASB16	2.42113	2.66966	0	3.28379	1.97388	2.49681	3.56989	2.99647
ENSG00000267080	ASB16-AS1	5.07336	5.39625	5.75736	4.63424	5.53566	5.65934	5.9687	4.7643
ENSG00000182177	ASB18	0	0	0	1.37236	0	0	0	0
ENSG00000100628	ASB2	5.79309	4.36902	3.37424	1.37236	0	3.12773	0	0.763875
ENSG00000115239	ASB3	7.09358	6.97879	6.41487	6.87026	5.51271	5.70287	5.47577	6.33853
ENSG00000005981	ASB4	4.02198	4.8876	0	1.37236	6.28292	1.11176	0	6.08772
ENSG00000148331	ASB6	7.59805	7.96275	7.43271	7.99565	8.5872	7.09642	8.30553	6.91546
ENSG00000183475	ASB7	6.76565	6.70985	7.11286	7.09649	8.39352	6.79835	6.12674	7.11026
ENSG00000177981	ASB8	7.161	7.03886	6.30519	7.03664	6.97936	7.28724	8.2889	7.3758
ENSG00000102048	ASB9	5.76447	6.40968	6.78539	6.11528	7.30067	7.75872	7.3902	5.24779
ENSG00000258527	ASB9P1	0	0	0	0	4.47441	2.0343	0	1.78373
ENSG00000138303	ASCC1	7.43057	7.33881	6.61199	6.88973	6.26929	6.95956	6.39878	6.24205
ENSG00000100325	ASCC2	8.82832	9.79964	9.85399	9.2346	10.2654	9.99497	10.1261	10.1422
ENSG00000112249	ASCC3	7.71108	7.75162	7.53342	7.93605	7.8915	8.58846	8.74403	8.35309
ENSG00000139352	ASCL1	0	4.09494	0	0	2.92381	0	4.50783	2.64047
ENSG00000183734	ASCL2	4.40232	0	5.01037	2.71397	4.09636	2.39433	0	2.16679
ENSG00000111875	ASF1A	6.94848	7.25687	6.65734	6.41301	8.38091	7.9605	4.72113	7.68563
ENSG00000105011	ASF1B	4.24551	0	4.30294	2.71397	5.86047	5.11568	0	5.27405
ENSG00000141505	ASGR1	12.1855	12.1191	12.964	12.4408	11.3046	10.6638	13.3798	11.5935
ENSG00000161944	ASGR2	12.555	13.0988	12.6054	12.2229	11.8941	12.0352	13.4506	10.8766
ENSG00000116539	ASH1L	8.18593	7.85549	7.04625	9.06949	7.68633	7.87982	7.64659	8.01056
ENSG00000235919	ASH1L-AS1	2.0932	3.55159	0	3.59962	3.74899	3.61163	0	3.05823
ENSG00000129691	ASH2L	7.65372	7.5042	6.78539	7.41798	7.73175	5.82609	6.62757	7.29474
ENSG00000110881	ASIC1	3.1965	0	0	1.37236	6.68307	4.57499	3.56989	8.02029
ENSG00000108684	ASIC2	1.89625	0	0	2.71397	0	2.16455	0	0
ENSG00000213199	ASIC3	4.92611	5.39625	5.58034	5.65125	5.86047	1.34943	8.82698	6.51957
ENSG00000072182	ASIC4	0	2.66966	0	0	0	0	0	0
ENSG00000256394	ASIC5	0	0	0	0	1.30107	0	0	0.763875
ENSG00000101440	ASIP	3.35844	3.55159	3.75407	3.28379	0	2.49681	0	2.27478
ENSG00000126522	ASL	11.8079	12.8727	10.4384	11.6472	9.69769	11.5971	12.2071	8.52424
ENSG00000244723	ASLP1	1.0628	3.31295	0	2.71397	0.792485	1.89111	0	1.26068
ENSG00000196433	ASMT	0	0	0	0	2.77746	0	0	0
ENSG00000169093	ASMTL	8.74838	8.38922	7.93428	8.02674	8.71082	10.6617	8.74403	9.55343
ENSG00000236017	ASMTL-AS1	7.30207	8.32634	8.88443	7.72474	6.03168	6.69436	9.87636	4.9221
ENSG00000198356	ASNA1	8.00206	6.9161	7.53342	7.20922	8.30613	8.19577	7.62026	9.72983
ENSG00000070669	ASNS	6.27106	6.14397	5.48295	6.86043	3.66822	7.71155	7.93003	2.27478
ENSG00000138381	ASNSD1	7.06453	7.11525	7.85865	7.38408	7.01245	7.50882	7.15359	7.80976
ENSG00000248498	ASNSP1	1.0628	0	0	0	1.67634	3.61163	0	4.12135
ENSG00000236554	ASNSP3	0	3.02687	0	0	0	0	0	0
ENSG00000108381	ASPA	6.86334	6.95819	5.67156	6.91844	3.74899	3.97334	0	5.59893
ENSG00000204653	ASPDH	10.1754	10.5202	9.67265	9.38274	10.4044	9.53559	6.95714	9.07559
ENSG00000166183	ASPG	10.0215	10.617	9.46519	9.59325	4.9204	9.23097	10.112	3.11745
ENSG00000198363	ASPH	8.87089	9.09333	9.1213	8.7694	9.93844	11.5777	10.1493	10.3667
ENSG00000174939	ASPHD1	4.92611	4.97219	6.36107	4.58733	1.67634	4.66578	7.35869	7.26231
ENSG00000128203	ASPHD2	2.56081	4.48872	4.30294	0	4.15682	4.8513	0	2.79356
ENSG00000066279	ASPM	3.57165	3.75629	0	0	7.19652	7.96497	5.35318	6.42312
ENSG00000106819	ASPN	9.13537	7.30659	8.24764	8.14078	6.24164	7.44296	6.26916	5.49111
ENSG00000244617	ASPRV1	3.35844	5.12781	4.51485	3.02683	3.39461	2.99395	4.50783	3.4753
ENSG00000169696	ASPSCR1	8.79511	9.5404	9.18461	9.19212	10.7345	9.2066	9.84258	10.1066
ENSG00000162174	ASRGL1	4.79077	5.12781	4.05445	5.58115	3.74899	5.44537	7.22524	6.09511
ENSG00000130707	ASS1	14.0538	15.042	13.6071	12.6033	12.3554	12.146	12.3177	11.8193
ENSG00000220517	ASS1P1	2.26646	0	0	2.71397	0	1.55343	0	0
ENSG00000225308	ASS1P11	0	1.47902	0	0	0.792485	0	0	0.763875
ENSG00000237437	ASS1P12	0	0	0	0	0	1.55343	0	1.78373
ENSG00000223922	ASS1P2	0	0	3.37424	0	0	1.55343	0	1.26068
ENSG00000227881	ASS1P5	0	0	0	0	0	1.11176	0	0
ENSG00000034533	ASTE1	5.57972	6.3477	3.37424	5.93968	5.86047	5.45813	5.7912	5.28701
ENSG00000188886	ASTL	2.26646	0	0	0	0	0.827053	0	0
ENSG00000152092	ASTN1	2.80516	0	0	3.28379	2.22042	0	0	3.72419
ENSG00000148219	ASTN2	5.40535	2.19383	4.05445	4.67967	3.17833	4.00846	5.69352	5.79305
ENSG00000229105	ASTN2-AS1	1.39696	0	0	0	0	0	0	0
ENSG00000171456	ASXL1	6.84978	8.10067	8.47991	9.17438	8.90838	7.02961	8.41683	6.67549
ENSG00000143970	ASXL2	7.29708	6.58109	6.9764	7.25496	7.51215	7.45255	6.45947	7.59739
ENSG00000141431	ASXL3	2.26646	4.36902	4.30294	4.07804	0	0	0	1.03356
ENSG00000138138	ATAD1	8.02636	7.61359	7.53342	8.15693	7.10742	7.35361	7.50981	7.78029
ENSG00000156802	ATAD2	8.13374	9.25823	8.54167	8.76413	11.0555	10.4353	9.71771	8.63097
ENSG00000119778	ATAD2B	6.40686	6.78193	6.94017	7.55837	6.49683	6.67809	6.39878	6.73814
ENSG00000197785	ATAD3A	7.67309	8.09125	6.86486	8.30199	9.01634	8.53978	7.03895	8.39408
ENSG00000160072	ATAD3B	8.11969	8.98043	8.97676	9.2346	9.05458	8.7214	6.5177	7.71469
ENSG00000215915	ATAD3C	5.87568	4.79773	6.05712	1.75847	5.99902	3.86255	9.02067	2.37525
ENSG00000176208	ATAD5	4.6414	3.31295	4.51485	4.26849	5.86047	5.53239	3.56989	4.33602
ENSG00000137343	ATAT1	5.3678	7.11525	5.83834	7.29929	6.47324	5.9577	7.50981	6.62025
ENSG00000167654	ATCAY	0	0	0	0	0	1.11176	0	0
ENSG00000107669	ATE1	7.39834	7.20538	7.91575	7.35637	8.08672	7.41379	7.53822	7.42644
ENSG00000226864	ATE1-AS1	0.627129	0	0	0	0	0	0	1.92303
ENSG00000123268	ATF1	6.75841	5.45622	6.12325	6.4528	6.24164	6.37591	7.56609	7.38487
ENSG00000115966	ATF2	7.84693	7.7396	6.86486	7.32096	7.60729	7.72481	8.07284	8.79865
ENSG00000162772	ATF3	11.6463	10.4538	7.75818	10.4365	4.52115	7.17193	6.39878	7.07708
ENSG00000128272	ATF4	12.3421	11.9272	12.378	11.8681	11.9946	11.4882	12.6445	11.25
ENSG00000213338	ATF4P1	0	0	0	0.843553	0	0	0	0
ENSG00000273041	ATF4P2	0	0	0	0.843553	0	0	0	0
ENSG00000228218	ATF4P3	2.80516	1.47902	4.30294	3.28379	3.17833	3.46764	3.56989	2.71904
ENSG00000256167	ATF4P4	0.627129	0	2.04372	1.37236	0	0.471998	0	0.431915
ENSG00000169136	ATF5	11.0818	10.6639	10.3889	9.19799	9.86105	8.70677	8.40145	11.1066
ENSG00000118217	ATF6	8.65013	8.79547	8.83596	8.92605	8.46998	9.5197	9.07016	10.1207
ENSG00000213676	ATF6B	9.06084	8.95467	8.34785	8.93545	9.25456	9.05214	8.71942	9.56145
ENSG00000170653	ATF7	7.66537	7.05834	7.17654	8.22746	8.04334	7.94018	6.04988	8.96809
ENSG00000171681	ATF7IP	8.02636	7.61359	8.13995	8.18477	7.11506	8.32153	8.35429	8.57133
ENSG00000166669	ATF7IP2	7.56524	8.21791	7.45855	8.28372	9.36439	7.6765	8.64299	7.71708
ENSG00000152348	ATG10	5.14171	4.59924	4.69959	5.48206	5.6024	6.29999	6.77811	5.42232
ENSG00000123395	ATG101	8.47134	7.17	7.95259	7.88847	7.62879	7.45255	6.39878	8.26907
ENSG00000145782	ATG12	8.37289	8.19169	8.21768	8.49542	8.35534	8.13152	8.70696	7.64596
ENSG00000224121	ATG12P2	0	0	0	0	0	1.11176	0	0
ENSG00000175224	ATG13	8.92361	8.6099	8.76523	8.64321	9.18368	8.75797	9.45253	9.15723
ENSG00000126775	ATG14	7.44417	7.65256	7.6046	7.18579	8.02319	7.78933	6.8704	7.729
ENSG00000085978	ATG16L1	7.70356	8.48591	7.40639	8.47624	7.82319	7.57181	7.22524	7.60775
ENSG00000168010	ATG16L2	9.02057	9.87023	10.3306	9.05016	8.20954	7.68467	9.368	7.28509
ENSG00000110046	ATG2A	9.12133	10.1178	9.25267	9.25913	9.25974	9.0256	8.99014	8.52424
ENSG00000066739	ATG2B	8.13095	9.55761	7.97066	8.88057	8.01095	8.65091	7.22524	8.07733
ENSG00000144848	ATG3	8.46023	7.97306	7.35227	7.62375	7.95246	8.81735	7.93003	8.87571
ENSG00000101844	ATG4A	6.47909	5.12781	5.91501	5.7397	3.4917	5.79626	8.01336	6.90289
ENSG00000168397	ATG4B	9.10288	8.88547	7.65017	9.16043	8.54258	8.00029	8.44712	9.08025
ENSG00000125703	ATG4C	6.44343	5.62249	6.61199	5.6049	5.96561	6.29289	7.42105	6.75689
ENSG00000130734	ATG4D	6.94848	7.51834	5.98781	7.71931	5.82365	6.52886	5.88268	6.3323
ENSG00000057663	ATG5	6.74383	7.25687	7.43271	7.60032	8.14011	7.84382	8.11117	8.0661
ENSG00000197548	ATG7	6.33083	5.5138	8.47991	6.17994	6.37487	7.53916	5.88268	6.3323
ENSG00000198925	ATG9A	8.59228	5.90666	5.1438	6.76881	5.7666	8.95197	0	9.10149
ENSG00000181652	ATG9B	3.27974	4.59924	4.05445	3.59962	2.61456	3.19024	0	1.62954
ENSG00000138363	ATIC	8.11403	7.9208	7.65017	7.84427	9.59628	9.42215	8.74403	9.19895
ENSG00000198513	ATL1	4.90004	0	0	2.87887	1.67634	2.0343	0	3.11745
ENSG00000119787	ATL2	8.60847	8.8242	8.51728	9.00179	9.496	9.14383	8.69439	8.77471
ENSG00000184743	ATL3	8.49766	8.41212	8.12389	8.19654	8.48184	9.19997	8.03346	9.77823
ENSG00000149311	ATM	7.48858	8.38922	8.04078	7.94072	5.55825	6.67263	6.99863	6.28142
ENSG00000166454	ATMIN	7.9136	7.96275	7.73721	7.48988	7.71677	7.90799	7.42105	7.70023
ENSG00000111676	ATN1	9.30144	9.34009	10.0409	10.2372	9.26146	9.31927	8.75618	10.0573
ENSG00000179774	ATOH7	2.68816	4.59924	0	3.50183	0	0	0	1.03356
ENSG00000168874	ATOH8	9.78015	8.10067	9.58736	10.7557	8.36818	9.73024	9.22675	8.58319
ENSG00000177556	ATOX1	9.89763	8.50022	8.90338	8.8311	10.3641	9.89764	10.1401	10.9178
ENSG00000206190	ATP10A	5.84867	5.72356	6.18648	6.16405	2.92381	3.90044	0	2.64047
ENSG00000118322	ATP10B	0	0	0	0	1.67634	0	0	1.78373
ENSG00000145246	ATP10D	6.09838	5.86302	6.36107	6.06481	3.58266	5.35276	0	5.98812
ENSG00000068650	ATP11A	5.90219	6.37902	5.01037	7.20145	4.73454	5.57986	5.88268	6.28142
ENSG00000058063	ATP11B	8.43322	7.23991	6.65734	8.59066	6.83881	7.32255	7.79526	8.37145
ENSG00000101974	ATP11C	7.87732	7.38583	6.30519	7.66387	6.09485	7.1287	5.88268	8.07173
ENSG00000075673	ATP12A	3.27974	0	0	0	0	0	0	0
ENSG00000105726	ATP13A1	8.95402	9.28328	9.51531	9.26099	9.29211	9.57492	9.94694	9.41719
ENSG00000159363	ATP13A2	6.84296	6.40968	6.74396	6.46583	6.53149	6.42872	5.35318	7.17092
ENSG00000133657	ATP13A3	8.89089	9.9083	8.41539	9.20577	10.0769	9.29725	8.92707	9.63802
ENSG00000127249	ATP13A4	5.56321	5.39625	7.29604	6.74763	0	2.16455	0	1.03356
ENSG00000187527	ATP13A5	0	0	0	1.75847	0	0	0	0
ENSG00000163399	ATP1A1	11.5602	10.5888	10.7782	11.3542	12.0233	12.514	10.7476	12.9172
ENSG00000203865	ATP1A1-AS1	4.92611	3.31295	4.05445	5.29036	5.66618	5.1632	4.50783	5.68953
ENSG00000018625	ATP1A2	6.61352	0	3.75407	6.43966	3.05668	4.75119	0	6.99261
ENSG00000105409	ATP1A3	3.92188	3.93553	2.85722	0	2.22042	1.11176	0	1.45687
ENSG00000132681	ATP1A4	1.89625	2.66966	0	0	2.22042	0	3.04443	1.45687
ENSG00000143153	ATP1B1	10.284	10.0093	9.41987	10.5027	10.3439	11.9551	11.194	13.0684
ENSG00000249212	ATP1B1P1	1.39696	0	0	0	0	1.11176	0	0
ENSG00000129244	ATP1B2	6.58107	4.59924	6.74396	6.09865	6.30979	5.13169	5.0715	4.12135
ENSG00000069849	ATP1B3	8.48236	6.3477	8.17155	7.3772	3.29052	8.08498	5.2192	8.8388
ENSG00000244124	ATP1B3-AS1	2.68816	0	0	2.31392	0	0.827053	0	1.26068
ENSG00000166896	ATP23	3.9728	4.97219	4.05445	3.59962	7.16743	6.24951	0	6.03495
ENSG00000196296	ATP2A1	3.81432	4.48872	3.75407	4.58733	2.22042	1.73213	3.04443	4.6284
ENSG00000260442	ATP2A1-AS1	2.56081	0	0	0	4.77368	1.89111	0	1.92303
ENSG00000174437	ATP2A2	10.0676	10.325	8.92207	10.1339	8.65689	11.3417	10.0293	10.513
ENSG00000074370	ATP2A3	8.66762	8.84678	7.71594	7.63533	4.95486	7.01242	6.26916	4.43245
ENSG00000070961	ATP2B1	7.6615	7.72749	6.82567	7.80381	7.28721	7.13666	7.29351	6.93617
ENSG00000271614	ATP2B1-AS1	4.32604	4.36902	4.69959	3.6912	3.96727	3.36299	3.56989	3.11745
ENSG00000157087	ATP2B2	5.72045	6.17998	8.7125	7.31378	8.34563	9.53859	7.79526	3.51988
ENSG00000067842	ATP2B3	0	0	0	0	0	1.55343	0	3.4293
ENSG00000058668	ATP2B4	8.67725	8.06259	8.12389	8.60839	7.76126	9.3008	8.69439	9.18777
ENSG00000017260	ATP2C1	7.84351	7.1878	8.51728	8.16094	7.22504	8.17467	7.03895	9.09506
ENSG00000064270	ATP2C2	4.97688	0	5.48295	4.92577	0	1.34943	0	0
ENSG00000261286	ATP2C2-AS1	2.42113	0	0	3.16102	0	0	0	0
ENSG00000105675	ATP4A	0	0	0	1.75847	0	1.34943	0	0
ENSG00000152234	ATP5A1	11.3469	10.6623	10.5388	10.4097	10.7785	11.2862	11.0706	11.5865
ENSG00000227682	ATP5A1P2	0	0	0	0	1.67634	0.827053	0	0.763875
ENSG00000263232	ATP5A1P3	2.26646	2.66966	0	2.87887	0	1.11176	0	0
ENSG00000110955	ATP5B	10.9423	10.5955	10.5478	10.2858	10.6601	11.9335	11.5779	11.3682
ENSG00000165629	ATP5C1	10.5109	10.5652	9.74269	9.89598	11.2687	11.612	10.4021	11.9767
ENSG00000224004	ATP5C1P1	1.0628	0	0	0	0	0	0	0
ENSG00000099624	ATP5D	9.03562	9.50534	9.58149	9.48385	9.51056	8.33888	10.9673	9.56012
ENSG00000124172	ATP5E	11.1324	9.49108	10.0367	9.64284	11.4198	10.5354	10.5663	11.1879
ENSG00000180389	ATP5EP2	0	0	0	0	0	0.471998	0	0
ENSG00000116459	ATP5F1	10.12	9.00071	9.25267	8.91422	9.60309	9.87938	9.35208	10.4293
ENSG00000214003	ATP5F1P3	0	0	0	0	1.67634	0	0	0
ENSG00000254944	ATP5F1P5	2.26646	0	0	0.843553	0	0	0	0
ENSG00000159199	ATP5G1	8.68299	8.69947	7.69435	8.34139	10.0372	9.83116	8.74403	10.1075
ENSG00000242244	ATP5G1P3	1.39696	0	0	0	0	0	0	0
ENSG00000227440	ATP5G1P4	0.627129	0	0	0	1.67634	1.34943	0	1.78373
ENSG00000135390	ATP5G2	10.6157	9.01573	10.1159	9.9687	11.3474	10.5172	10.6727	11.1178
ENSG00000230482	ATP5G2P3	1.39696	0	2.85722	1.37236	0	0	0	0
ENSG00000154518	ATP5G3	9.58429	8.87452	8.54167	9.02837	9.02041	10.2427	9.55343	10.4106
ENSG00000167863	ATP5H	10.7261	10.2821	9.92985	10.3049	11.4919	11.6016	10.9983	11.3558
ENSG00000234925	ATP5HP4	2.80516	0	0	3.28379	0	2.68221	0	2.46918
ENSG00000169020	ATP5I	10.072	10.0801	9.7739	9.29788	11.034	10.7581	10.5029	9.77536
ENSG00000154723	ATP5J	10.7454	10.0366	9.64478	10.0171	10.8223	10.9602	10.637	11.1738
ENSG00000241468	ATP5J2	9.41165	9.46212	9.26737	8.5697	10.9127	10.9149	10.351	10.522
ENSG00000256103	ATP5J2P5	1.39696	2.19383	0	0	1.30107	0	0	0
ENSG00000248919	ATP5J2-PTCD1	0	2.19383	0	0	0	0.471998	0	0.763875
ENSG00000167283	ATP5L	10.3672	9.83959	9.52145	8.83612	10.3325	10.6823	9.94694	9.98465
ENSG00000249222	ATP5L2	1.39696	0	0	0	1.30107	1.34943	0	0.763875
ENSG00000232362	ATP5LP2	0	0	0	0	0	0	0	1.03356
ENSG00000241837	ATP5O	9.98005	8.95467	9.4	9.09696	9.0143	10.3177	9.75451	10.6684
ENSG00000125375	ATP5S	6.43437	6.49793	6.61199	6.27181	8.11747	7.43653	5.9687	5.6399
ENSG00000071553	ATP6AP1	9.3884	8.93373	9.07192	9.09696	10.141	9.96064	9.22675	10.7931
ENSG00000205464	ATP6AP1L	4.92611	5.5138	5.48295	4.99928	6.95402	5.23908	7.35869	1.45687
ENSG00000182220	ATP6AP2	7.85034	7.25687	8.58924	7.32811	9.08795	8.06427	8.96942	8.92004
ENSG00000033627	ATP6V0A1	8.15319	8.11934	8.17155	8.64893	7.85547	8.03264	8.79201	7.84085
ENSG00000185344	ATP6V0A2	6.76565	6.80517	6.24706	6.67097	6.46131	6.89535	6.19971	6.12428
ENSG00000117410	ATP6V0B	9.56989	8.59664	8.57749	8.74289	9.84507	9.58731	8.90542	9.75102
ENSG00000185883	ATP6V0C	10.5715	9.52997	9.25267	9.7743	11.1782	10.9221	8.96942	11.4651
ENSG00000230201	ATP6V0CP1	0	2.66966	0	0	0	0.827053	0	0
ENSG00000159720	ATP6V0D1	8.89089	7.35466	7.29604	7.98211	7.42264	8.32676	7.62026	7.52542
ENSG00000147614	ATP6V0D2	0	0	0	0	0	5.28277	0	1.45687
ENSG00000113732	ATP6V0E1	9.98161	8.61649	8.72321	8.97925	9.88694	10.2302	9.67996	11.1578
ENSG00000225364	ATP6V0E1P1	1.0628	0	0	0	0	0	0	0
ENSG00000223513	ATP6V0E1P2	1.0628	0	0	0	0	0	0	0
ENSG00000171130	ATP6V0E2	5.09651	9.18922	5.58034	8.33075	5.89638	6.74209	6.95714	9.00971
ENSG00000204934	ATP6V0E2-AS1	3.8691	0	0	3.6912	1.30107	3.51725	0	5.61956
ENSG00000114573	ATP6V1A	8.58002	7.87759	7.40639	8.0743	7.94391	8.4956	6.26916	9.22527
ENSG00000116039	ATP6V1B1	0	0	0	3.93549	1.30107	0	3.56989	0
ENSG00000147416	ATP6V1B2	9.05495	8.59664	8.75484	8.6317	8.18797	8.21657	8.83845	8.06045
ENSG00000155097	ATP6V1C1	6.25057	4.97219	6.61199	7.7409	9.70024	9.48895	7.62026	8.88852
ENSG00000143882	ATP6V1C2	5.76447	4.79773	5.83834	6.39949	1.30107	2.84649	4.50783	2.46918
ENSG00000100554	ATP6V1D	7.34619	7.30659	6.74396	7.90291	7.77579	9.09973	7.79526	9.19122
ENSG00000131100	ATP6V1E1	8.88425	8.54923	9.08027	8.16094	9.62733	9.97013	9.26125	10.1917
ENSG00000250565	ATP6V1E2	4.76211	4.48872	0	3.28379	3.39461	4.8513	4.50783	6.20839
ENSG00000128524	ATP6V1F	8.96507	8.04317	8.55371	8.0135	9.90247	9.42134	8.23784	9.97418
ENSG00000136888	ATP6V1G1	9.38017	8.97018	9.11319	9.14431	8.98542	9.15269	9.96798	8.91484
ENSG00000233343	ATP6V1G1P4	0	0	0	0	0	0.827053	0	0
ENSG00000213760	ATP6V1G2	4.02198	4.09494	4.05445	3.28379	2.43091	1.73213	0	2.16679
ENSG00000254870	ATP6V1G2-DDX39B	5.02593	0	0	5.23056	0	0	2.20948	6.16695
ENSG00000047249	ATP6V1H	7.56524	6.24943	7.75818	6.6136	6.76304	7.87982	7.18986	7.09928
ENSG00000165240	ATP7A	5.6596	5.56917	5.01037	5.50748	3.96727	4.4781	0	5.98812
ENSG00000123191	ATP7B	6.44343	7.94193	5.37852	8.19263	6.97936	6.7628	5.69352	7.67582
ENSG00000124406	ATP8A1	6.78002	5.99018	4.86333	6.54161	3.96727	4.4781	3.56989	3.83419
ENSG00000132932	ATP8A2	1.6681	2.19383	4.05445	0	0	0	6.57368	2.79356
ENSG00000229800	ATP8A2P2	0	0	0	1.37236	0	0.471998	0	0
ENSG00000081923	ATP8B1	7.04086	6.9373	6.41487	6.9742	7.93962	8.47378	7.50981	7.59478
ENSG00000143515	ATP8B2	6.96744	7.65256	7.48394	6.91844	5.36678	6.18957	6.04988	5.55677
ENSG00000130270	ATP8B3	3.81432	4.36902	0	4.38278	3.66822	2.99395	0	6.46362
ENSG00000104043	ATP8B4	6.09838	6.37902	6.30519	6.72614	4.4261	4.68761	0	4.25921
ENSG00000179766	ATP8B5P	2.42113	2.19383	0	1.75847	0.792485	0	0	1.03356
ENSG00000054793	ATP9A	4.84644	6.49793	7.26708	7.89812	5.39215	8.46433	7.50981	9.31813
ENSG00000166377	ATP9B	6.45243	6.37902	7.01175	6.83053	7.13021	6.8717	8.14851	7.55517
ENSG00000123472	ATPAF1	8.30248	7.09653	8.36161	7.95465	9.7091	8.55767	6.62757	7.78715
ENSG00000171953	ATPAF2	6.33083	6.78193	6.9764	6.99231	7.06861	7.7613	8.05328	7.36362
ENSG00000130770	ATPIF1	10.3797	10.0967	9.63914	9.95491	11.6942	11.0483	9.20032	10.4988
ENSG00000175054	ATR	7.10504	7.60036	6.94017	7.88847	7.41028	7.4333	7.18986	7.55785
ENSG00000138085	ATRAID	8.84891	8.49308	8.44154	8.11621	10.2456	9.00836	7.90843	9.86394
ENSG00000164053	ATRIP	5.96641	6.46911	8.36161	5.97655	7.22504	6.75765	8.65601	5.73751
ENSG00000088812	ATRN	9.3837	9.88121	10.0063	9.14634	10.8443	11.1308	10.3669	11.0647
ENSG00000107518	ATRNL1	3.10816	3.75629	5.58034	4.48868	0	1.55343	0	0
ENSG00000085224	ATRX	7.389	7.77536	8.56565	7.72474	8.07502	7.45574	9.34405	7.90107
ENSG00000124788	ATXN1	8.05618	8.07221	7.75818	8.48266	7.4531	7.25835	6.33543	8.50219
ENSG00000130638	ATXN10	9.21947	7.53233	8.63529	8.54537	8.83858	9.30257	9.01056	9.24117
ENSG00000224470	ATXN1L	7.73708	7.71527	7.58126	7.78314	7.56887	7.47783	7.03895	7.50893
ENSG00000204842	ATXN2	7.22015	8.11004	8.18709	8.53613	7.93099	8.15326	7.93003	7.20545
ENSG00000258099	ATXN2-AS	1.6681	0	0	2.52777	1.30107	0.827053	0	0
ENSG00000168488	ATXN2L	9.26997	9.65359	8.56565	9.89839	9.39138	9.26857	7.67246	9.21683
ENSG00000066427	ATXN3	6.70671	6.63398	8.49247	6.77928	6.68307	7.25835	8.05328	7.24913
ENSG00000163635	ATXN7	6.77285	4.59924	6.24706	7.19364	6.19915	6.80835	3.56989	5.13768
ENSG00000146776	ATXN7L1	7.41684	7.82169	7.48394	7.64108	7.17475	7.60946	7.74739	7.30751
ENSG00000162650	ATXN7L2	5.82115	6.3477	6.78539	6.52925	5.89638	5.19403	6.39878	5.13768
ENSG00000087152	ATXN7L3	8.24408	8.68074	8.23274	9.05663	9.55476	9.13889	7.59343	9.03968
ENSG00000253719	ATXN7L3B	8.94926	8.12859	8.33395	9.03494	9.84965	8.6523	8.22041	10.5928
ENSG00000148090	AUH	7.24625	6.99909	6.12325	6.14798	5.41708	6.3141	7.25978	6.80271
ENSG00000127423	AUNIP	0	0	0	1.75847	4.15682	4.4781	0	3.72419
ENSG00000115307	AUP1	10.4129	11.0396	10.8011	10.634	12.2958	10.7231	11.5572	10.8474
ENSG00000087586	AURKA	5.28962	4.48872	0	3.59962	7.86003	8.25911	6.57368	7.60775
ENSG00000175756	AURKAIP1	9.97927	9.85081	9.05508	9.41668	10.7364	10.8887	10.298	10.0412
ENSG00000213033	AURKAPS1	3.27974	2.19383	3.37424	3.59962	0	0.471998	0	1.03356
ENSG00000178999	AURKB	4.20349	0	0	2.06276	7.55209	6.10287	5.7912	4.58709
ENSG00000105146	AURKC	4.40232	4.97219	4.69959	4.92577	3.17833	2.16455	3.95423	3.38178
ENSG00000158321	AUTS2	5.95379	7.63969	7.79921	8.52994	5.14595	8.04114	5.2192	8.51738
ENSG00000169857	AVEN	6.31118	5.99018	7.37958	6.09865	7.34682	7.26925	5.69352	7.14269
ENSG00000135407	AVIL	6.01581	6.63398	6.46673	6.21122	6.37487	5.70287	2.20948	7.18829
ENSG00000105778	AVL9	5.32924	5.56917	6.46673	5.69615	5.36678	6.66164	6.12674	8.24935
ENSG00000101200	AVP	1.89625	0	0	0	1.67634	1.11176	0	0
ENSG00000119986	AVPI1	8.34175	7.79871	8.61245	8.26521	6.09485	7.45574	8.32196	6.53594
ENSG00000166148	AVPR1A	6.85658	7.94193	6.05712	7.56444	2.43091	5.65934	7.32647	3.17433
ENSG00000198049	AVPR1B	0	0	0	0	0	1.89111	0	0
ENSG00000126895	AVPR2	1.89625	2.66966	0	2.31392	0	0	0	0
ENSG00000162779	AXDND1	1.39696	0	0	2.06276	0	1.11176	0	0
ENSG00000103126	AXIN1	7.76984	7.66532	7.91575	7.91246	8.99993	8.53678	7.62026	8.18679
ENSG00000168646	AXIN2	6.92282	0	4.51485	6.57805	6.81086	3.93735	0	8.07733
ENSG00000167601	AXL	8.39872	6.46911	7.67243	7.54616	5.1158	6.39594	0	5.1233
ENSG00000160862	AZGP1	14.0203	14.2061	13.7909	13.8179	14.0118	12.052	14.0414	14.4356
ENSG00000214313	AZGP1P1	8.194	9.34407	8.55371	9.89478	9.08795	7.16027	9.09905	7.37883
ENSG00000214252	AZGP1P2	0	2.66966	0	3.39692	0	2.16455	0	2.86442
ENSG00000163512	AZI2	7.43512	7.95238	7.8193	7.37029	5.93141	6.95507	7.22524	6.77539
ENSG00000155096	AZIN1	9.26742	8.99061	9.80446	8.94478	9.47241	9.86688	10.6071	9.76556
ENSG00000253320	AZIN1-AS1	4.79077	4.09494	6.24706	5.16818	5.31466	4.81209	7.42105	4.33602
ENSG00000142920	AZIN2	3.75737	4.09494	5.01037	4.32676	3.05668	3.97334	0	5.23448
ENSG00000172232	AZU1	0	0	3.37424	0	0	0	5.0715	0
ENSG00000166710	B2M	14.2376	12.4626	13.0073	12.7646	11.0199	13.7326	12.2071	13.4942
ENSG00000169255	B3GALNT1	5.73528	3.31295	2.85722	4.4367	3.89812	3.61163	0	2.99647
ENSG00000229948	B3GALNT1P1	0	2.19383	0	0	0	0.471998	2.20948	0
ENSG00000162885	B3GALNT2	6.8361	6.82805	5.48295	7.73015	7.73671	7.41706	7.42105	8.0661
ENSG00000172318	B3GALT1	0	0	0	0.843553	2.43091	1.11176	0	6.75223
ENSG00000162630	B3GALT2	4.50967	0	0	3.28379	0	3.46764	0	2.05005
ENSG00000235863	B3GALT4	5.79309	3.55159	4.86333	4.963	3.39461	3.12773	4.50783	5.54603
ENSG00000183778	B3GALT5	2.80516	4.36902	5.1438	4.84831	0	4.00846	0	1.45687
ENSG00000184809	B3GALT5-AS1	4.60958	3.31295	4.05445	5.34778	0	1.55343	0	0
ENSG00000176022	B3GALT6	7.20957	6.685	6.46673	6.73693	9.02244	7.86792	6.57368	8.36077
ENSG00000109956	B3GAT1	7.21487	6.21512	4.30294	8.25774	0	1.11176	5.0715	3.28178
ENSG00000112309	B3GAT2	4.70302	2.66966	0	5.403	6.47324	3.61163	0	5.59893
ENSG00000149541	B3GAT3	8.55309	8.18284	8.67992	8.06577	9.23891	8.9843	9.74844	8.6499
ENSG00000244009	B3GAT3P1	0	0	0	0	0	0.471998	0	0
ENSG00000187676	B3GLCT	5.62818	5.94903	4.86333	4.84831	4.88509	5.13169	5.47577	5.97216
ENSG00000170340	B3GNT2	7.42143	6.46911	4.86333	7.08809	6.04773	6.97296	5.7912	6.98468
ENSG00000179913	B3GNT3	7.09358	4.48872	4.86333	7.39773	5.08502	5.93049	5.9687	6.36321
ENSG00000176383	B3GNT4	0.627129	3.31295	5.75736	2.06276	5.6024	4.07623	3.56989	0.763875
ENSG00000176597	B3GNT5	7.161	5.26827	5.1438	5.761	5.99902	8.27362	7.35869	5.09412
ENSG00000156966	B3GNT7	6.37882	5.12781	6.30519	6.73693	3.17833	4.52736	0	2.71904
ENSG00000177191	B3GNT8	4.28634	0	0	3.28379	1.97388	1.55343	0	2.16679
ENSG00000237172	B3GNT9	6.16558	4.79773	4.51485	5.13594	4.8489	4.87052	0	6.42312
ENSG00000175711	B3GNTL1	5.3678	5.94903	5.91501	4.67967	6.74346	6.62251	0	5.67974
ENSG00000251237	B3GNTL1P1	0.627129	0	0	0.843553	0	0	0	0
ENSG00000135454	B4GALNT1	5.16379	3.31295	0	3.28379	3.29052	3.97334	4.72113	4.74565
ENSG00000167080	B4GALNT2	0	0	0	0	0	9.35552	6.72966	0
ENSG00000139044	B4GALNT3	5.69035	4.7019	6.18648	5.65125	1.97388	3.25015	0	4.98705
ENSG00000182272	B4GALNT4	3.57165	0	4.30294	3.02683	0	2.39433	7.67246	1.03356
ENSG00000086062	B4GALT1	10.7205	10.8061	9.98869	10.2334	9.40078	10.0576	11.0161	9.97268
ENSG00000233554	B4GALT1-AS1	4.84644	4.09494	4.51485	3.02683	1.67634	2.68221	4.25742	3.86907
ENSG00000117411	B4GALT2	7.9298	8.68074	8.13995	8.35546	9.99127	9.07406	8.69439	9.19122
ENSG00000158850	B4GALT3	8.28998	7.9314	8.05779	7.98211	7.44706	7.49651	7.99297	8.10868
ENSG00000121578	B4GALT4	7.66537	7.57353	7.48394	8.03113	6.62005	7.67377	7.62026	7.09928
ENSG00000158470	B4GALT5	8.11119	7.79871	7.43271	8.52994	6.60927	9.75953	5.69352	7.80752
ENSG00000118276	B4GALT6	4.24551	3.02687	4.51485	4.80796	5.86047	4.87052	0	6.29431
ENSG00000027847	B4GALT7	7.54435	7.46094	6.94017	7.5765	8.55948	8.63134	9.09905	7.55517
ENSG00000174684	B4GAT1	7.68841	6.9373	7.53342	6.8	9.15433	8.14539	8.80376	9.06341
ENSG00000108641	B9D1	6.0279	7.61359	7.6046	4.80796	6.68307	8.26638	7.07819	5.46854
ENSG00000123810	B9D2	4.24551	3.55159	4.51485	4.00852	2.22042	3.61163	4.72113	4.33602
ENSG00000164929	BAALC	4.06955	4.09494	6.61199	4.58733	3.89812	5.99319	7.45125	3.4293
ENSG00000247081	BAALC-AS1	3.50402	2.66966	0	2.31392	4.21485	4.66578	0	4.68821
ENSG00000236939	BAALC-AS2	2.26646	0	0	0	0	0	0	0
ENSG00000136881	BAAT	13.3149	13.3325	12.4114	13.5088	11.7179	12.7963	14.0218	12.7215
ENSG00000227411	BAATP1	2.80516	3.55159	3.37424	4.20775	0	3.46764	0	1.45687
ENSG00000105393	BABAM1	8.87592	8.23513	8.20247	8.63458	8.39038	9.57052	8.37018	9.27813
ENSG00000158019	BABAM2	7.89062	6.5539	6.41487	7.07114	7.7806	7.71687	7.25978	8.51049
ENSG00000186318	BACE1	8.58207	8.69326	8.42853	8.66314	8.88623	8.55025	8.68171	8.23939
ENSG00000278768	BACE1-AS	5.18554	6.14397	5.48295	4.88756	5.93141	5.57986	5.58875	4.12135
ENSG00000182240	BACE2	5.72045	6.5539	6.05712	5.31936	2.77746	4.68761	0	5.06433
ENSG00000156273	BACH1	7.74809	7.53233	7.5089	7.32096	5.70719	8.94179	7.48083	7.50339
ENSG00000232118	BACH1-AS1	0	0	0	0	1.97388	0	0	0
ENSG00000248476	BACH1-IT1	0	0	0	1.37236	1.67634	0	0	0
ENSG00000228817	BACH1-IT2	1.0628	1.47902	0	3.59962	1.67634	0.827053	0	1.45687
ENSG00000234293	BACH1-IT3	0	0	0	1.37236	0	0	0	0
ENSG00000112182	BACH2	5.18554	4.59924	0	4.88756	3.29052	5.55632	4.72113	4.09213
ENSG00000002330	BAD	8.81094	7.9208	8.26239	7.58249	8.98542	8.58265	8.57605	8.92627
ENSG00000107262	BAG1	8.78802	7.77536	8.75484	8.20822	7.75149	7.45574	9.20918	7.83424
ENSG00000112208	BAG2	6.58925	5.45622	6.30519	5.7397	6.60927	6.94151	5.2192	7.90947
ENSG00000151929	BAG3	9.71341	7.70294	8.09122	9.26659	8.32602	8.14144	7.3902	7.95685
ENSG00000156735	BAG4	6.9737	6.24943	5.26593	7.11314	7.02872	6.65612	6.57368	6.30071
ENSG00000166170	BAG5	7.84693	7.05834	7.53342	7.73554	6.37487	7.56592	7.45125	7.94464
ENSG00000204463	BAG6	10.1556	10.6922	10.841	10.3193	11.5199	10.9464	11.0827	10.6862
ENSG00000187172	BAGE2	0	0	0	0	3.39461	3.41626	0	4.64861
ENSG00000266074	BAHCC1	5.70548	6.4397	6.74396	6.9742	5.02141	5.63708	6.67952	5.85526
ENSG00000140320	BAHD1	6.14353	5.19975	7.77884	6.87026	3.05668	6.5349	7.35869	6.87313
ENSG00000175866	BAIAP2	8.65209	9.02071	9.16119	9.52954	9.32541	7.6765	9.44505	9.40462
ENSG00000226137	BAIAP2-AS1	7.00462	7.07756	7.04625	6.84057	8.43379	6.84281	7.81862	8.35924
ENSG00000006453	BAIAP2L1	7.86051	8.70566	8.82606	8.52994	9.07822	9.54832	9.1914	7.76879
ENSG00000128298	BAIAP2L2	4.84644	6.10703	5.75736	5.13594	5.39215	8.27542	9.26125	7.22913
ENSG00000007516	BAIAP3	7.20957	7.40117	7.8193	8.02234	7.70669	6.77305	5.7912	6.59443
ENSG00000030110	BAK1	6.73648	5.5138	6.41487	5.65125	5.70719	6.93239	6.72966	7.09928
ENSG00000175730	BAK1P1	1.89625	0	4.86333	0	0	1.11176	0	1.26068
ENSG00000095739	BAMBI	7.97109	6.9161	7.48394	7.5944	7.30735	8.72404	3.95423	9.49113
ENSG00000175334	BANF1	9.5955	9.31197	8.72321	8.99955	11.3409	10.1406	9.85393	11.0988
ENSG00000258531	BANF1P1	0	0	0	0.843553	0	0	4.90693	0
ENSG00000230306	BANF1P2	4.20349	5.26827	3.37424	5.78198	5.39215	2.28401	4.25742	4.36073
ENSG00000237758	BANF1P3	2.26646	3.31295	0	1.75847	3.4917	3.70021	0	3.9364
ENSG00000125888	BANF2	0	0	0	0	0	0	0	3.7618
ENSG00000153064	BANK1	5.67505	5.86302	0	3.85857	2.22042	3.12773	0	1.03356
ENSG00000172530	BANP	6.29126	6.9161	6.7013	6.31564	6.01544	5.61446	6.39878	5.49111
ENSG00000163930	BAP1	8.53626	9.30383	9.05508	8.81592	9.77567	8.9212	9.368	7.89896
ENSG00000138376	BARD1	5.32924	4.48872	5.67156	5.78198	5.51271	5.67035	0	5.59893
ENSG00000131668	BARX1	0	0	0	0	4.8489	0	0	0
ENSG00000043039	BARX2	1.0628	2.66966	0	2.71397	0	1.11176	0	0
ENSG00000176788	BASP1	8.41492	7.48992	8.27699	6.96505	3.96727	5.52028	4.90693	3.28178
ENSG00000156127	BATF	6.25057	4.79773	5.67156	5.16818	4.95486	4.17227	5.2192	6.03495
ENSG00000168062	BATF2	6.01581	5.99018	6.41487	5.31936	4.56643	4.96293	5.47577	5.03391
ENSG00000123685	BATF3	4.97688	5.56917	4.05445	4.32676	1.97388	3.30767	5.0715	2.46918
ENSG00000087088	BAX	9.12697	8.04317	7.35227	8.24646	8.23781	8.1708	7.18986	8.29656
ENSG00000198604	BAZ1A	8.69442	9.84241	10.6991	9.29058	9.05259	8.54577	11.318	7.75487
ENSG00000009954	BAZ1B	8.55517	8.07221	8.36161	9.04148	8.52262	9.00075	8.12996	9.35088
ENSG00000076108	BAZ2A	8.90734	8.98043	8.7125	10.0925	6.996	9.42865	8.65601	8.50911
ENSG00000123636	BAZ2B	6.33083	8.74827	8.24764	8.04422	7.00425	7.62085	8.18491	7.39985
ENSG00000105327	BBC3	6.33083	6.24943	5.67156	5.78198	5.78587	6.46709	6.33543	5.29985
ENSG00000214413	BBIP1	6.58925	6.87275	7.26708	6.68217	7.86003	6.15081	9.04067	5.9149
ENSG00000271532	BBIP1P1	0.627129	0	0	0.843553	0	0.827053	0	0
ENSG00000119636	BBOF1	4.47476	5.12781	5.58034	4.80796	4.8489	5.26835	3.56989	4.85409
ENSG00000129151	BBOX1	8.31486	6.9373	4.86333	6.64829	2.61456	3.97334	4.25742	9.72449
ENSG00000254560	BBOX1-AS1	1.39696	0	0	0	2.22042	0	0	1.92303
ENSG00000174483	BBS1	5.86224	6.5539	7.14505	7.11314	6.25553	6.44162	4.50783	6.53594
ENSG00000179941	BBS10	6.12113	4.48872	6.56518	6.28657	6.07931	6.27857	4.72113	8.65115
ENSG00000181004	BBS12	2.68816	0	4.05445	3.50183	0	3.19024	0	3.83419
ENSG00000125124	BBS2	6.73648	7.20538	7.93428	6.88973	5.28787	6.80835	6.04988	6.65564
ENSG00000140463	BBS4	6.84296	5.99018	7.32443	6.91844	7.21796	7.14062	4.90693	6.26187
ENSG00000163093	BBS5	6.55624	7.01911	6.41487	6.16405	6.11022	6.38929	5.88268	6.98865
ENSG00000138686	BBS7	5.00162	5.33368	5.67156	5.42984	4.8489	5.06654	3.56989	5.64997
ENSG00000122507	BBS9	6.1098	6.03019	5.58034	6.57805	4.27063	5.4064	4.90693	6.6804
ENSG00000114439	BBX	7.99592	7.37033	8.18709	7.77793	7.58546	7.57766	5.35318	7.7711
ENSG00000187244	BCAM	9.74304	10.0537	9.91593	9.74788	12.1817	10.2773	10.4552	12.174
ENSG00000132692	BCAN	1.6681	0	4.30294	1.75847	0	1.34943	3.56989	2.79356
ENSG00000075790	BCAP29	7.1555	7.5462	7.69435	7.96386	7.44706	7.73795	8.57605	8.37903
ENSG00000185825	BCAP31	10.041	7.79871	9.00334	9.43004	10.5809	9.375	8.52016	11.6949
ENSG00000050820	BCAR1	7.99592	8.28559	8.69086	8.798	7.76612	8.80741	7.15359	8.86819
ENSG00000137936	BCAR3	6.58107	6.24943	6.24706	5.86298	5.36678	7.29081	4.25742	7.55785
ENSG00000262117	BCAR4	0	0	0	0	0	1.89111	0	0
ENSG00000064787	BCAS1	4.20349	0	0	2.87887	4.73454	4.81209	3.56989	1.26068
ENSG00000116752	BCAS2	8.29249	7.20538	6.74396	7.292	7.90037	8.40461	7.86422	8.38356
ENSG00000141376	BCAS3	6.78715	6.10703	7.40639	6.84057	7.5633	6.3556	7.07819	8.32824
ENSG00000124243	BCAS4	5.49517	4.8876	4.51485	4.63424	5.39215	5.23908	6.39878	3.22906
ENSG00000060982	BCAT1	6.0279	5.19975	6.36107	5.13594	4.65293	5.22422	4.50783	5.24779
ENSG00000105552	BCAT2	7.1164	8.22655	8.86524	7.52764	8.75793	8.26275	8.79201	6.91128
ENSG00000107949	BCCIP	8.60646	7.97306	8.26239	8.36244	9.38665	8.44683	9.1914	8.20055
ENSG00000186666	BCDIN3D	5.67505	5.19975	4.05445	5.10297	6.04773	4.92667	5.9687	5.88112
ENSG00000258057	BCDIN3D-AS1	3.1965	2.19383	0	2.71397	4.32434	3.12773	0	3.33265
ENSG00000114200	BCHE	9.00231	9.0886	9.47789	8.55454	7.44706	6.39594	0	9.73575
ENSG00000248098	BCKDHA	8.59228	8.50733	8.09122	8.03113	7.99862	8.62144	8.12996	8.90121
ENSG00000083123	BCKDHB	8.62846	8.35024	8.55371	8.68836	7.52367	8.38303	8.46203	8.46277
ENSG00000103507	BCKDK	8.33932	7.63969	8.05779	8.64034	7.70669	8.30574	7.90843	9.03968
ENSG00000142867	BCL10	7.3606	6.89459	5.58034	6.16405	6.32304	6.95956	6.26916	6.48626
ENSG00000119866	BCL11A	4.47476	5.39625	3.37424	4.00852	0	2.16455	0	1.62954
ENSG00000127152	BCL11B	6.76565	4.79773	0	5.13594	2.22042	4.31936	0	2.99647
ENSG00000171791	BCL2	8.20469	6.99909	7.29604	7.20145	4.73454	6.1972	5.47577	4.60789
ENSG00000140379	BCL2A1	6.65308	4.7019	5.48295	3.16102	1.67634	2.9221	0	1.62954
ENSG00000171552	BCL2L1	9.77746	9.37158	9.55179	9.47743	10.4214	9.66915	9.36006	10.4348
ENSG00000137875	BCL2L10	4.32604	4.7019	3.37424	4.4367	5.74706	1.11176	0	6.31975
ENSG00000153094	BCL2L11	8.12251	7.66532	7.04625	7.47707	7.04481	8.24446	7.18986	6.57871
ENSG00000126453	BCL2L12	6.78002	6.28293	6.30519	5.97655	8.04734	7.37058	6.8704	8.18679
ENSG00000248530	BCL2L12P1	0	0	0	0	0	0	0	0.763875
ENSG00000099968	BCL2L13	8.33932	8.6099	8.57749	8.23128	9.16908	8.88505	8.89447	8.68335
ENSG00000121380	BCL2L14	3.35844	4.7019	0	4.20775	0	1.11176	0	0
ENSG00000188761	BCL2L15	0	3.75629	0	2.06276	0	1.55343	3.95423	4.90539
ENSG00000129473	BCL2L2	7.84351	7.11525	7.77884	7.84925	6.73357	7.52103	6.62757	7.36973
ENSG00000258643	BCL2L2-PABPN1	2.26646	1.47902	0	2.71397	0	2.39433	0	2.46918
ENSG00000069399	BCL3	8.25698	10.6447	7.8193	9.62117	7.35329	8.46906	9.44505	7.73374
ENSG00000113916	BCL6	9.12977	9.8169	9.42643	9.57233	9.36118	7.65173	8.89447	9.4813
ENSG00000161940	BCL6B	6.26085	5.90666	5.26593	6.32996	6.09485	6.28575	6.62757	6.33853
ENSG00000110987	BCL7A	6.54787	6.82805	6.05712	7.41126	7.54645	7.87508	6.67952	5.88112
ENSG00000106635	BCL7B	8.30992	8.44948	7.79921	8.04855	8.15871	8.82353	8.91629	8.6499
ENSG00000099385	BCL7C	8.52137	8.13777	9.51531	7.80893	9.57567	9.01916	8.6032	9.03489
ENSG00000116128	BCL9	5.67505	5.45622	5.75736	5.71809	7.49468	7.21014	6.5177	7.34206
ENSG00000186174	BCL9L	8.2153	8.40453	8.33395	9.29424	7.81852	8.6072	6.04988	8.05668
ENSG00000249238	BCL9P1	0	0	3.37424	0	0.792485	1.11176	0	0
ENSG00000029363	BCLAF1	9.24041	8.66176	9.11319	9.55415	8.97915	9.08233	7.9723	9.32442
ENSG00000279800	BCLAF1P2	3.57165	4.36902	2.85722	4.00852	2.77746	4.73031	4.25742	4.68821
ENSG00000173681	BCLAF3	6.57284	6.685	6.90301	6.65967	6.57645	5.62581	6.67952	6.75223
ENSG00000135697	BCO1	2.0932	2.19383	0	0	0	2.76669	3.95423	1.03356
ENSG00000197580	BCO2	8.74838	9.53693	9.40665	9.16443	1.67634	7.35702	7.67246	4.83657
ENSG00000183337	BCOR	6.72167	6.06912	6.61199	7.48988	6.29642	7.53916	4.90693	8.37903
ENSG00000085185	BCORL1	5.76447	5.99018	6.12325	7.25496	5.78587	6.07829	7.50981	6.46362
ENSG00000215580	BCORP1	3.75737	2.66966	0	0	1.30107	2.76669	0	0
ENSG00000186716	BCR	8.15595	8.41212	8.00615	8.45354	9.48278	9.50364	9.27819	8.40005
ENSG00000225098	BCRP1	0	0	0	0	0.792485	0	0	0
ENSG00000169668	BCRP2	1.89625	3.75629	0	4.07804	0.792485	2.76669	0	1.62954
ENSG00000215481	BCRP3	2.56081	3.31295	3.37424	4.32676	0.792485	3.6566	0	1.26068
ENSG00000236794	BCRP8	0	0	0	0	0	0	0	0.763875
ENSG00000074582	BCS1L	7.44417	8.18284	7.58126	8.21595	8.02319	7.61232	7.72284	7.5685
ENSG00000236824	BCYRN1	3.69808	4.48872	7.01175	2.87887	5.51271	3.86255	8.05328	3.11745
ENSG00000161267	BDH1	10.6356	11.0086	10.3989	10.7623	11.3539	10.9904	10.0492	9.41277
ENSG00000164039	BDH2	9.931	10.3685	9.35942	9.95607	7.72678	9.12395	6.5177	7.75487
ENSG00000232699	BDH2P1	1.6681	2.66966	3.37424	3.28379	1.97388	1.11176	0	3.17433
ENSG00000100739	BDKRB1	3.43307	3.31295	3.75407	2.31392	3.74899	2.0343	0	2.79356
ENSG00000168398	BDKRB2	3.9728	3.93553	5.75736	5.403	0	4.26231	4.25742	3.51988
ENSG00000176697	BDNF	1.39696	0	0	2.06276	0	2.0343	0	1.45687
ENSG00000245573	BDNF-AS	4.95172	5.39625	5.01037	3.6912	4.15682	5.04978	5.69352	6.04261
ENSG00000145734	BDP1	7.59805	7.4755	6.86486	8.42046	6.848	7.55409	8.89447	6.60998
ENSG00000166546	BEAN1	3.1965	4.59924	3.75407	4.53885	0	3.51725	4.25742	2.55737
ENSG00000261656	BEAN1-AS1	1.89625	3.31295	0	4.20775	0	1.73213	0	1.03356
ENSG00000126581	BECN1	7.86726	7.51834	7.32443	7.69186	7.55209	7.98053	7.81862	8.9273
ENSG00000183092	BEGAIN	3.50402	0	4.69959	3.50183	4.03326	2.59249	0	1.26068
ENSG00000177324	BEND2	2.68816	0	0	0	0	0	0	0
ENSG00000178409	BEND3	2.80516	4.48872	5.1438	4.32676	5.55825	4.20291	5.47577	2.93195
ENSG00000231345	BEND3P1	0	0	0	1.37236	0	1.73213	0	0.763875
ENSG00000278616	BEND3P3	1.0628	0	0	3.59962	0	2.99395	0	1.92303
ENSG00000188848	BEND4	3.8691	0	3.37424	3.28379	0	0	0	0
ENSG00000162373	BEND5	4.70302	0	5.91501	4.32676	2.22042	1.73213	0	6.36931
ENSG00000151917	BEND6	0	0	4.30294	0	0	0.827053	0	0
ENSG00000165626	BEND7	6.37882	7.15198	6.86486	7.00129	7.71677	7.15244	5.47577	7.65348
ENSG00000167995	BEST1	7.47098	6.5539	6.05712	6.77928	5.7666	7.03388	6.77811	7.19517
ENSG00000039987	BEST2	1.39696	0	0	0	0	0	0	0
ENSG00000127325	BEST3	0	0	0	0	0	0	0	3.17433
ENSG00000142959	BEST4	2.0932	3.75629	4.51485	3.16102	2.61456	2.28401	0	3.83419
ENSG00000105829	BET1	7.389	6.99909	6.90301	6.9742	6.04773	7.49341	7.53822	8.37297
ENSG00000177951	BET1L	8.69631	8.37376	8.70172	8.23889	9.55616	8.73588	8.56228	9.37611
ENSG00000241134	BET1P1	0	0	3.75407	0	0	1.11176	0	0
ENSG00000133169	BEX1	5.83497	3.55159	5.75736	6.42639	3.39461	3.19024	0	1.45687
ENSG00000133134	BEX2	5.5465	5.0521	5.01037	5.06923	4.03326	6.38262	5.58875	0
ENSG00000166681	BEX3	8.90243	6.46911	8.18709	7.73015	8.30279	9.02023	8.52016	10.6292
ENSG00000102409	BEX4	7.69221	6.4397	8.21768	7.00129	4.15682	7.25835	6.12674	4.50076
ENSG00000184515	BEX5	4.92611	0	0	3.16102	2.43091	5.41951	5.58875	2.55737
ENSG00000103429	BFAR	7.59805	8.08176	7.32443	6.72614	8.78691	7.25104	7.42105	7.90947
ENSG00000125864	BFSP1	3.43307	0	0	0	0	2.99395	0	2.99647
ENSG00000170819	BFSP2	1.39696	0	0	0	1.97388	2.39433	0	0
ENSG00000242252	BGLAP	4.24551	5.39625	6.36107	5.48206	3.89812	1.34943	3.04443	3.51988
ENSG00000182492	BGN	13.2407	11.9837	12.9836	12.5263	10.7839	10.0434	8.25506	9.55008
ENSG00000180535	BHLHA15	1.39696	2.66966	0	0	0	0	0	1.03356
ENSG00000205899	BHLHA9	1.39696	0	0	0	0	0.827053	0	0
ENSG00000180828	BHLHE22	5.3867	0	5.75736	4.58733	0	2.76669	0	1.26068
ENSG00000134107	BHLHE40	10.4958	10.0168	9.86852	11.4305	7.8781	10.1055	10.0041	10.326
ENSG00000235831	BHLHE40-AS1	4.28634	4.36902	0	5.80266	2.92381	2.99395	0	5.0492
ENSG00000123095	BHLHE41	5.34865	4.36902	0	5.65125	1.67634	3.36299	0	5.8021
ENSG00000237452	BHMG1	0	0	0	0	2.61456	0	0	1.03356
ENSG00000145692	BHMT	11.7577	13.3126	11.6823	12.7389	12.5379	12.7403	10.9168	6.29431
ENSG00000132840	BHMT2	11.3103	12.2403	10.7808	11.8979	12.8634	12.6773	11.8485	11.013
ENSG00000122870	BICC1	8.23629	7.07756	8.26239	8.14888	7.11506	6.15864	4.90693	1.45687
ENSG00000151746	BICD1	5.30957	4.7019	4.51485	4.92577	2.92381	4.59823	3.56989	4.54457
ENSG00000185963	BICD2	7.7806	7.79871	6.94017	8.29105	7.12266	6.74729	7.99297	7.32017
ENSG00000135127	BICDL1	6.50527	7.29021	5.58034	6.76881	1.67634	9.16051	6.5177	5.578
ENSG00000162069	BICDL2	6.03989	6.10703	6.86486	6.90893	0	3.90044	0	0.763875
ENSG00000063169	BICRA	6.56456	8.06259	7.8193	8.08278	7.77579	7.41706	7.59343	7.92613
ENSG00000269806	BICRA-AS1	0	0	0	1.37236	0	0	0	0
ENSG00000112624	BICRAL	7.161	6.65971	6.82567	7.06259	6.28292	6.66164	6.72966	7.04693
ENSG00000015475	BID	7.86389	7.58701	6.9764	7.20922	9.29211	9.30434	8.41683	9.10789
ENSG00000100290	BIK	3.9728	0	0	3.39692	3.05668	2.28401	0	5.32519
ENSG00000136717	BIN1	8.79157	7.77536	8.37524	8.14888	9.38507	9.09054	9.21799	9.38668
ENSG00000110934	BIN2	8.27738	7.69051	7.23753	7.01907	4.56643	6.10287	4.25742	5.03391
ENSG00000147439	BIN3	7.2254	6.9373	8.04078	7.45764	6.90199	6.58229	6.99863	6.58921
ENSG00000110330	BIRC2	8.92684	9.00574	8.49247	9.01292	8.0711	7.91726	7.99297	6.91546
ENSG00000023445	BIRC3	9.91074	7.33881	8.12389	8.44698	5.89638	10.0344	10.7044	6.7982
ENSG00000089685	BIRC5	3.1965	3.93553	3.37424	4.07804	5.70719	5.65934	6.12674	4.74565
ENSG00000115760	BIRC6	8.48017	8.95467	7.5089	9.05878	8.36177	8.80492	7.35869	8.97411
ENSG00000279897	BIRC6-AS2	0	2.19383	0	2.52777	0	1.34943	0	1.03356
ENSG00000101197	BIRC7	2.26646	2.19383	2.85722	1.37236	0	1.11176	0	0.431915
ENSG00000282851	BISPR	6.22979	5.77156	5.58034	5.10297	5.93141	6.49831	5.47577	6.48063
ENSG00000134897	BIVM	6.62152	7.01911	7.85865	7.61793	5.28787	6.66164	0	6.63553
ENSG00000270181	BIVM-ERCC5	0	8.92845	0	0	8.11366	0	6.99863	7.82982
ENSG00000281406	BLACAT1	1.39696	0	0	0	0	0	0	0
ENSG00000204960	BLACE	0	1.47902	0	0	0	0	0	0.431915
ENSG00000166619	BLCAP	9.43681	9.15344	9.05508	9.8619	10.6634	9.67189	9.74844	10.7044
ENSG00000259571	BLID	1.39696	0	0	1.37236	1.30107	0	0	0
ENSG00000136573	BLK	6.59738	7.75162	6.30519	5.53246	3.39461	4.8513	7.8416	1.92303
ENSG00000197299	BLM	4.90004	0	3.37424	3.16102	6.72361	6.00193	5.35318	4.23267
ENSG00000108578	BLMH	7.55274	7.32279	8.15583	7.18579	8.41843	7.20637	7.29351	8.03956
ENSG00000095585	BLNK	8.42638	8.85794	8.31992	6.92788	6.4001	7.27647	8.87233	6.37539
ENSG00000135441	BLOC1S1	9.36714	9.61465	9.21526	8.69943	10.957	10.4782	9.79628	10.3331
ENSG00000196072	BLOC1S2	5.59606	7.09653	6.7013	5.55701	6.63075	6.01062	6.33543	5.59893
ENSG00000189114	BLOC1S3	4.73286	2.19383	5.98781	5.23056	7.30735	1.73213	6.39878	7.34206
ENSG00000186222	BLOC1S4	6.40686	5.56917	5.1438	5.86298	7.49468	6.87646	6.26916	4.98705
ENSG00000188428	BLOC1S5	6.42526	5.26827	7.53342	5.88254	6.30979	6.12704	7.53822	6.15286
ENSG00000104164	BLOC1S6	8.21794	7.37033	5.26593	7.80893	7.71174	6.91861	8.05328	8.51187
ENSG00000106605	BLVRA	7.96166	7.40117	8.0746	6.64829	5.14595	9.44316	6.39878	7.7361
ENSG00000090013	BLVRB	9.50001	9.92431	9.52145	8.25023	10.2201	10.1292	8.43206	10.1595
ENSG00000117475	BLZF1	6.79424	6.5539	6.90301	6.59	6.72361	7.82424	8.03346	7.95888
ENSG00000104081	BMF	6.96744	6.80517	7.37958	5.97655	8.28935	5.36636	6.45947	5.82893
ENSG00000168283	BMI1	6.29126	6.17998	8.38875	7.48349	6.24164	8.39966	8.23784	9.77938
ENSG00000168487	BMP1	8.81269	9.67583	9.91593	9.9687	10.339	8.46591	9.2527	9.1475
ENSG00000163217	BMP10	6.2087	4.23848	5.48295	4.38278	0	3.06239	0	0
ENSG00000130385	BMP15	1.39696	0	0	0	0	0	0	1.03356
ENSG00000125845	BMP2	8.11119	5.90666	6.18648	6.92788	4.81178	6.30706	7.25978	4.33602
ENSG00000138756	BMP2K	7.58174	5.90666	5.37852	7.48349	3.17833	4.81209	3.56989	6.61513
ENSG00000204113	BMP2KL	1.39696	0	0	0	0	0	0	0
ENSG00000152785	BMP3	1.89625	0	0	0	0	0	0	0
ENSG00000125378	BMP4	6.87677	4.8876	6.61199	5.7397	8.08283	5.56814	3.56989	7.31069
ENSG00000112175	BMP5	6.98615	5.26827	5.48295	5.55701	0	3.19024	0	0
ENSG00000153162	BMP6	4.60958	5.0521	0	3.50183	2.43091	3.74254	0	4.03184
ENSG00000101144	BMP7	0	0	0	0	1.67634	0	0	0
ENSG00000183682	BMP8A	5.02593	4.97219	4.30294	5.86298	2.61456	4.14096	5.0715	3.33265
ENSG00000116985	BMP8B	3.63625	4.09494	4.05445	3.77731	2.61456	6.15081	4.90693	1.92303
ENSG00000164619	BMPER	5.16379	4.8876	5.83834	4.20775	0	2.49681	3.56989	2.99647
ENSG00000107779	BMPR1A	7.52316	6.73428	6.94017	7.1214	6.48508	5.48331	6.04988	5.93972
ENSG00000219642	BMPR1APS1	0	0	0	1.37236	0	0	0	0
ENSG00000232460	BMPR1APS2	1.89625	0	0	1.37236	0	0	0	1.03356
ENSG00000138696	BMPR1B	3.69808	0	3.37424	3.16102	0	2.16455	3.56989	0
ENSG00000204217	BMPR2	8.39872	6.97879	7.45855	8.087	8.09447	7.90567	5.58875	8.48261
ENSG00000165733	BMS1	8.33203	8.66176	8.45445	8.32362	8.35856	8.41774	7.93003	7.59218
ENSG00000204177	BMS1P1	4.57704	5.86302	4.30294	6.19567	5.02141	5.4325	5.7912	3.28178
ENSG00000237238	BMS1P10	6.06357	6.10703	6.78539	5.45618	6.62005	3.86255	7.62026	2.27478
ENSG00000231701	BMS1P13	0	0	0	0	0	0.827053	0	0
ENSG00000251079	BMS1P2	3.8691	0	0	2.52777	2.77746	0	5.0715	0
ENSG00000283101	BMS1P21	0	0	0	1.75847	0	0	0	0
ENSG00000232775	BMS1P22	0	0	0	0	2.61456	2.16455	0	1.03356
ENSG00000242338	BMS1P4	2.91339	2.66966	2.85722	2.52777	3.96727	2.16455	0	2.27478
ENSG00000271816	BMS1P4	3.81432	3.31295	0	4.99928	2.92381	3.93735	5.35318	3.68558
ENSG00000270025	BMS1P7	0	0	0	2.87887	0	2.68221	0	0
ENSG00000260518	BMS1P8	0	0	0	0	7.69145	7.40063	8.32196	0
ENSG00000164603	BMT2	5.90219	4.79773	5.67156	4.99928	5.39215	4.75119	5.35318	5.578
ENSG00000102010	BMX	5.04984	0	5.01037	4.76645	0	2.16455	0	2.86442
ENSG00000169594	BNC1	0	0	3.37424	0	0	0	0	0
ENSG00000173068	BNC2	4.47476	2.66966	3.37424	5.13594	0	3.36299	0	2.37525
ENSG00000113734	BNIP1	6.51389	6.49793	6.30519	5.99464	5.58049	5.91206	6.95714	7.14625
ENSG00000140299	BNIP2	7.89722	8.58325	7.75818	7.87389	7.35329	7.43653	7.07819	7.48664
ENSG00000176171	BNIP3	9.931	10.1679	9.92059	9.85325	10.7886	9.34955	10.8728	10.001
ENSG00000104765	BNIP3L	9.03712	8.93373	10.0914	8.35546	7.5633	8.20526	8.56228	8.7873
ENSG00000197358	BNIP3P1	3.1965	3.93553	3.75407	3.59962	4.77368	3.46764	4.25742	4.12135
ENSG00000270270	BNIP3P10	0	0	0	2.31392	0	0.827053	0	0.763875
ENSG00000271550	BNIP3P11	1.39696	0	0	0	1.67634	1.89111	0	2.05005
ENSG00000270716	BNIP3P15	1.0628	0	0	0	0	0	0	0
ENSG00000267641	BNIP3P16	0	0	0	0	0	0	0	0.763875
ENSG00000269055	BNIP3P18	0	0	0	0	1.30107	0	0	1.62954
ENSG00000268174	BNIP3P22	0	0	0	0	0	1.11176	0	0.763875
ENSG00000268322	BNIP3P25	0	0	0	0	0	1.11176	0	0
ENSG00000268705	BNIP3P26	0	0	0	0	0	1.11176	0	0.431915
ENSG00000271095	BNIP3P28	0	0	3.37424	0	0	0	0	0
ENSG00000268079	BNIP3P30	0	0	0	0	3.17833	0.827053	0	0
ENSG00000269662	BNIP3P39	0	0	0	0	0.792485	0.471998	0	0
ENSG00000268058	BNIP3P40	0	0	0	1.75847	0	0	0	0.431915
ENSG00000248302	BNIP3P41	0	0	0	0	0	0	0	1.03356
ENSG00000223974	BNIP3P42	0	0	0	0	0	1.11176	0	0
ENSG00000260571	BNIP3P5	2.26646	0	0	2.31392	0	3.30767	0	3.6459
ENSG00000270325	BNIP3P9	0	2.66966	0	0	0	0	0	0
ENSG00000163141	BNIPL	1.39696	4.36902	4.05445	3.28379	2.92381	3.70021	0	1.92303
ENSG00000144857	BOC	6.30126	5.12781	0	5.10297	3.29052	1.73213	0	5.52431
ENSG00000145919	BOD1	7.7297	6.31568	7.65017	6.75826	7.65523	7.74056	7.25978	8.06422
ENSG00000038219	BOD1L1	7.99592	8.31018	7.40639	8.45354	7.5351	7.81187	8.56228	7.57379
ENSG00000176720	BOK	9.68601	9.38321	9.02944	9.02618	11.3611	8.40791	8.52016	10.2437
ENSG00000234235	BOK-AS1	1.6681	0	0	0	3.4917	0	0	1.45687
ENSG00000178096	BOLA1	6.59738	6.63398	6.78539	4.67967	7.99448	7.73008	8.49139	6.97671
ENSG00000183336	BOLA2	6.54787	6.24943	5.83834	5.03468	8.93883	8.25363	7.62026	7.04693
ENSG00000169627	BOLA2B	6.52246	6.65971	6.56518	5.31936	8.94527	8.34576	7.86422	7.26885
ENSG00000261740	BOLA2-SMG1P6	6.17648	4.23848	6.18648	5.65125	6.07931	6.74209	5.0715	6.60482
ENSG00000163170	BOLA3	6.47909	6.03019	5.48295	6.27181	7.75149	8.13748	6.04988	8.06234
ENSG00000225439	BOLA3-AS1	3.8691	2.66966	0	2.31392	0	2.99395	0	3.05823
ENSG00000261236	BOP1	8.05618	7.55993	7.17654	8.26893	10.3226	9.40743	9.41472	9.26919
ENSG00000136122	BORA	3.9728	4.09494	0	3.93549	4.27063	3.6566	0	4.72676
ENSG00000165714	BORCS5	6.0279	5.12781	5.67156	5.48206	4.47441	5.25379	10.6791	6.16695
ENSG00000196544	BORCS6	6.68397	4.59924	5.58034	5.45618	6.41255	5.70287	5.58875	5.44562
ENSG00000166275	BORCS7	9.13677	8.92845	8.7125	8.74289	8.14758	8.36959	10.1447	8.6246
ENSG00000254901	BORCS8	6.88344	7.01911	5.67156	6.87026	7.16743	8.21281	7.56609	7.39388
ENSG00000064489	BORCS8-MEF2B	5.3678	5.94903	5.98781	5.42984	4.09636	2.49681	5.47577	5.43402
ENSG00000232416	BPESC1	0	0	0	0	2.61456	0	0	0
ENSG00000172331	BPGM	6.89668	6.78193	6.30519	5.45618	8.10984	8.1513	6.82499	7.88198
ENSG00000137274	BPHL	8.94608	9.78802	9.05508	9.29788	9.47538	9.16246	9.84258	8.56735
ENSG00000101425	BPI	1.0628	0	0	0	1.67634	1.11176	0	5.51333
ENSG00000125999	BPIFB1	1.39696	0	0	0	0	0	0	0
ENSG00000078898	BPIFB2	0	3.31295	0	0	4.32434	1.34943	4.25742	1.45687
ENSG00000186191	BPIFB4	0	0	0	0	0	0	4.72113	0
ENSG00000125997	BPIFB9P	0	0	0	2.31392	0	1.73213	0	0
ENSG00000184459	BPIFC	0	0	0	0	0	0	3.04443	0
ENSG00000162813	BPNT1	7.58991	6.97879	5.67156	6.46583	6.82955	7.98935	6.8704	8.1032
ENSG00000171634	BPTF	8.05323	8.02348	7.5089	8.90946	7.28043	7.8727	7.67246	8.63351
ENSG00000263647	BPTFP1	1.39696	3.02687	3.37424	1.75847	1.30107	1.73213	0	1.03356
ENSG00000157764	BRAF	7.51029	7.4755	7.04625	8.27634	8.06717	6.98623	6.39878	8.09953
ENSG00000089234	BRAP	7.19892	7.60036	7.32443	6.93726	7.91357	8.23151	7.81862	6.56282
ENSG00000106009	BRAT1	8.05618	8.36596	8.80607	8.59066	9.8043	8.92005	8.87233	8.65864
ENSG00000012048	BRCA1	4.20349	4.23848	5.26593	5.10297	6.82024	6.1972	4.50783	5.98812
ENSG00000139618	BRCA2	4.57704	3.93553	2.04372	3.93549	4.95486	4.70912	0	4.12135
ENSG00000185515	BRCC3	6.40686	6.65971	6.12325	5.6049	7.04481	6.5647	6.19971	6.56282
ENSG00000251667	BRCC3P1	0.627129	2.66966	0	3.28379	0	0.827053	0	1.26068
ENSG00000100425	BRD1	7.95851	8.46416	7.95259	8.81082	6.63075	7.81683	7.18986	7.89685
ENSG00000204256	BRD2	10.2476	10.6797	10.0409	10.6562	9.27004	9.59816	9.16431	9.8055
ENSG00000169925	BRD3	7.66924	8.30203	8.21768	7.90769	8.56227	7.28366	9.15517	7.74552
ENSG00000141867	BRD4	9.29645	9.88939	9.84911	9.87538	9.19634	8.9189	9.60134	9.37383
ENSG00000166164	BRD7	8.73738	7.70294	8.40213	8.34844	7.97363	8.08704	7.03895	8.66486
ENSG00000184100	BRD7P2	2.42113	2.19383	3.37424	2.71397	1.30107	2.0343	0	1.92303
ENSG00000218676	BRD7P4	2.0932	0	0	0	0	0	0	0
ENSG00000112983	BRD8	7.8873	8.97531	8.29144	8.55149	8.1952	8.16303	7.81862	7.80527
ENSG00000028310	BRD9	8.04135	8.34232	8.31992	8.33431	8.03933	7.42032	8.68171	7.48101
ENSG00000249908	BRD9P2	0	0	0	0.843553	0	0	0	0.431915
ENSG00000137948	BRDT	0	0	0	2.52777	4.95486	0	0	0
ENSG00000271209	BRDTP1	0	0	0	0	1.67634	1.11176	0	0
ENSG00000185024	BRF1	7.91686	8.39689	8.10764	8.40025	7.99034	8.27722	9.21799	7.83645
ENSG00000104221	BRF2	4.32604	2.19383	5.1438	4.88756	3.58266	3.19024	0	5.35009
ENSG00000164713	BRI3	9.87689	8.37376	9.37307	9.02398	10.9474	10.4864	9.36006	10.7108
ENSG00000184992	BRI3BP	6.66087	6.28293	4.86333	5.58115	7.25991	7.24369	8.40145	6.63553
ENSG00000225169	BRI3P1	0	0	0	0	0	0.827053	0	0.763875
ENSG00000182685	BRICD5	5.28962	4.59924	5.37852	5.90184	5.64523	5.04978	6.82499	5.1233
ENSG00000078725	BRINP1	3.92188	0	5.37852	2.71397	0	0	0	0
ENSG00000198797	BRINP2	2.26646	2.66966	3.37424	0	0	2.28401	0	1.03356
ENSG00000136492	BRIP1	4.16021	4.23848	0	3.50183	5.55825	5.65934	0	3.56312
ENSG00000113460	BRIX1	7.25656	6.80517	6.61199	7.32811	8.14011	7.71687	7.11638	7.58695
ENSG00000254999	BRK1	10.0973	8.68074	9.53366	8.84363	9.60037	9.16149	8.97982	8.90226
ENSG00000174744	BRMS1	7.96795	7.38583	8.42853	7.56444	8.75059	8.39303	8.40145	8.74568
ENSG00000100916	BRMS1L	4.11559	3.02687	4.86333	4.67967	2.77746	3.86255	5.0715	5.51333
ENSG00000162819	BROX	7.64197	7.70294	6.12325	6.90893	8.14758	8.5841	7.8416	8.70282
ENSG00000156983	BRPF1	6.77285	7.67797	6.24706	7.19364	7.51215	6.4859	6.12674	5.83776
ENSG00000096070	BRPF3	7.57351	7.71527	8.10764	7.61209	8.20954	8.19958	8.12996	8.54595
ENSG00000160469	BRSK1	5.02593	3.31295	0	4.20775	4.32434	4.9983	5.69352	3.7618
ENSG00000174672	BRSK2	2.68816	1.47902	4.05445	2.52777	2.22042	0	6.12674	1.78373
ENSG00000185658	BRWD1	8.33203	8.13777	8.20247	9.68104	8.51109	8.98871	7.15359	9.46571
ENSG00000255568	BRWD1-AS2	1.89625	0	0	0	4.81178	2.28401	0	3.4753
ENSG00000237373	BRWD1-IT1	1.39696	1.47902	0	1.37236	0	0	0	0
ENSG00000165288	BRWD3	6.35982	6.58109	5.75736	6.72614	6.96252	6.67263	6.77811	7.03162
ENSG00000168000	BSCL2	8.27231	8.18284	8.74437	7.83927	8.89291	9.35467	9.18243	9.82783
ENSG00000160058	BSDC1	9.55743	9.51947	9.39331	9.76379	9.66944	8.8358	8.88344	9.8688
ENSG00000172270	BSG	10.4527	10.7547	10.8212	10.3381	12.0215	11.5369	11.6283	13.124
ENSG00000164061	BSN	4.60958	5.77156	5.83834	6.60185	6.82024	6.42872	5.2192	4.09213
ENSG00000226913	BSN-AS2	0	3.31295	0	0	4.27063	2.39433	4.72113	0
ENSG00000162399	BSND	0	0	0	0	2.22042	2.68221	0	0
ENSG00000274973	BSNDP2	0	0	0	0	0	0.827053	0	0
ENSG00000119411	BSPRY	5.07336	3.02687	0	4.963	5.26058	3.25015	0	0
ENSG00000109743	BST1	5.99132	4.36902	5.83834	5.42984	4.09636	4.17227	0	3.7618
ENSG00000130303	BST2	11.2894	9.58473	9.61636	9.56326	8.65427	10.2279	9.64772	10.429
ENSG00000095564	BTAF1	8.40568	9.45111	7.71594	9.67264	7.69145	8.03264	6.57368	7.56584
ENSG00000064726	BTBD1	8.3538	7.29021	7.89697	7.90769	7.29396	7.82916	7.99297	8.13758
ENSG00000148925	BTBD10	6.52246	5.86302	6.94017	6.27181	3.05668	6.74729	5.58875	6.6804
ENSG00000257675	BTBD10P1	0	0	0	0	0	0.827053	0	0
ENSG00000219433	BTBD10P2	1.39696	2.19383	0	2.71397	0.792485	0	0	0.763875
ENSG00000151136	BTBD11	3.75737	5.19975	3.37424	3.28379	1.67634	6.81332	5.0715	3.05823
ENSG00000138152	BTBD16	4.24551	4.09494	5.1438	4.14435	1.67634	2.16455	6.99863	0
ENSG00000222009	BTBD19	4.06955	4.09494	5.67156	4.53885	4.81178	2.84649	5.0715	1.78373
ENSG00000133243	BTBD2	9.2839	9.578	10.058	9.34447	10.0552	8.59714	11.1208	9.86124
ENSG00000132640	BTBD3	6.35022	6.21512	6.24706	3.39692	5.02141	6.78828	6.04988	5.8111
ENSG00000184887	BTBD6	7.98975	9.23274	7.29604	7.89812	6.12543	7.63497	8.3859	8.51187
ENSG00000229106	BTBD6P1	0	0	0	3.02683	0	0	0	0
ENSG00000011114	BTBD7	6.91633	6.80517	6.82567	7.77793	6.91954	6.81828	7.22524	6.79366
ENSG00000203414	BTBD7P1	0	0	0	0	1.67634	0	0	2.05005
ENSG00000183826	BTBD9	6.08687	6.28293	6.61199	6.06481	5.70719	6.99501	7.48083	6.62025
ENSG00000226533	BTBD9-AS1	0	0	2.04372	0	0	0	0	0
ENSG00000174808	BTC	3.63625	2.66966	0	2.31392	0	3.36299	0	0
ENSG00000169814	BTD	8.80919	8.24367	8.79597	8.16094	9.74769	8.84554	9.21799	8.67229
ENSG00000145741	BTF3	11.1796	10.325	10.9245	10.052	11.1281	11.2371	10.5594	10.3249
ENSG00000134717	BTF3L4	7.44417	7.53233	8.40213	7.80893	7.98618	7.5922	8.71942	8.10686
ENSG00000232260	BTF3L4P1	0	0	0	0	0	0.471998	0	0
ENSG00000213189	BTF3L4P2	3.1965	3.93553	3.37424	3.93549	4.03326	3.46764	0	4.28527
ENSG00000224820	BTF3P4	0	0	0	0	0	1.55343	0	0
ENSG00000233956	BTF3P6	0.627129	0	0	0	0	0.827053	0	0
ENSG00000133639	BTG1	12.0002	10.8161	10.2771	11.3428	10.2307	10.046	9.45998	9.40388
ENSG00000256720	BTG1P1	2.80516	2.66966	2.04372	3.50183	1.67634	3.06239	0	1.92303
ENSG00000159388	BTG2	11.1137	9.42508	8.7125	9.20577	7.1893	8.68387	6.04988	6.80722
ENSG00000154640	BTG3	6.78715	6.52618	6.65734	6.54161	7.21796	6.43518	6.12674	7.71469
ENSG00000280594	BTG3-AS1	3.01406	0	3.37424	2.71397	2.22042	1.11176	0	1.45687
ENSG00000010671	BTK	7.09932	6.21512	7.14505	5.37565	4.09636	4.70912	0	3.86907
ENSG00000186265	BTLA	4.84644	4.09494	0	0	1.67634	2.59249	0	1.45687
ENSG00000124557	BTN1A1	1.39696	0	0	0	0	0	0	0
ENSG00000112763	BTN2A1	7.96795	7.7396	7.40639	7.77793	6.48508	6.94151	4.72113	7.26231
ENSG00000124508	BTN2A2	7.05275	6.28293	6.12325	6.41301	4.09636	5.88397	5.69352	5.89811
ENSG00000124549	BTN2A3P	4.02198	4.79773	4.86333	3.16102	4.32434	3.41626	0	3.4293
ENSG00000026950	BTN3A1	6.46137	6.06912	8.45445	8.39685	6.54286	6.59966	9.13671	8.00665
ENSG00000186470	BTN3A2	7.54435	9.76745	7.95259	7.26244	8.30947	6.94604	9.21799	5.9479
ENSG00000111801	BTN3A3	6.84296	6.40968	7.35227	5.23056	6.44927	6.73162	6.95714	7.36056
ENSG00000168903	BTNL3	0	2.66966	0	1.37236	0	1.34943	4.90693	1.26068
ENSG00000113303	BTNL8	2.56081	0	3.37424	3.02683	0	0	3.04443	8.14115
ENSG00000165810	BTNL9	7.05275	8.33435	7.20736	7.70839	7.56887	7.55112	9.01056	7.17441
ENSG00000166167	BTRC	6.59738	7.38583	7.01175	7.24744	5.82365	6.44162	6.72966	6.54676
ENSG00000169679	BUB1	3.75737	2.66966	0	0	5.58049	6.95956	0	5.67974
ENSG00000156970	BUB1B	3.27974	3.75629	0	2.52777	5.89638	5.56814	0	4.74565
ENSG00000154473	BUB3	8.5635	7.7396	7.07994	8.56668	9.15247	8.38637	6.57368	8.27071
ENSG00000137656	BUD13	7.39367	6.70985	6.61199	6.82043	7.51215	7.06757	7.48083	6.09511
ENSG00000270689	BUD13P1	2.26646	0	0	1.75847	0	0	0	1.03356
ENSG00000071462	BUD23	8.80041	8.50022	8.23274	8.9166	9.35797	9.22818	9.0307	9.87525
ENSG00000106245	BUD31	8.66955	8.20048	8.55371	7.97302	10.3649	9.29192	8.73178	8.79752
ENSG00000229661	BUD31P2	0	0	0	1.37236	1.97388	0	0	0
ENSG00000112276	BVES	4.24551	2.66966	0	2.52777	2.22042	1.89111	0	2.93195
ENSG00000203808	BVES-AS1	0	0	0	1.75847	0	0	0	0
ENSG00000112578	BYSL	6.1873	6.10703	5.1438	6.09865	7.34682	7.01674	7.42105	6.53594
ENSG00000082153	BZW1	9.12556	10.5412	10.0324	10.4554	10.7202	11.0467	9.63462	10.784
ENSG00000236686	BZW1P1	0	0	0	0	0	0	0	0.763875
ENSG00000198406	BZW1P2	5.11929	5.12781	4.51485	5.13594	4.32434	5.32517	5.0715	5.62977
ENSG00000136261	BZW2	7.19892	6.73428	5.48295	6.59	8.17707	7.29792	7.53822	8.37449
ENSG00000165507	C10orf10	12.469	10.4127	11.3951	11.9015	11.2657	10.2478	11.0608	8.45418
ENSG00000214688	C10orf105	2.26646	4.09494	0	2.71397	0	0	0	0
ENSG00000183346	C10orf107	0	0	0	3.85857	0	3.25015	0	1.03356
ENSG00000176236	C10orf111	1.89625	0	4.86333	0	2.22042	1.34943	3.56989	1.62954
ENSG00000204161	C10orf128	6.97994	6.28293	7.29604	5.82305	4.9204	6.05328	5.47577	6.29431
ENSG00000277288	C10orf142	1.6681	0	0	0	2.61456	0.827053	0	0
ENSG00000165511	C10orf25	6.24022	5.5138	6.18648	4.99928	5.7666	5.39318	6.04988	3.6459
ENSG00000171224	C10orf35	3.50402	2.66966	4.86333	4.67967	2.92381	4.9983	5.58875	0
ENSG00000222047	C10orf55	0	0	0	0	0	0	0	1.03356
ENSG00000203942	C10orf62	0	3.55159	4.05445	3.02683	2.61456	1.11176	0	1.26068
ENSG00000179133	C10orf67	2.42113	0	0	1.75847	0	0	0	0
ENSG00000120029	C10orf76	7.44867	7.27364	7.23753	7.29929	7.06861	6.95507	7.15359	6.90709
ENSG00000119965	C10orf88	6.00362	5.62249	4.69959	5.37565	6.22762	5.19403	5.47577	4.81884
ENSG00000154493	C10orf90	2.56081	0	0	3.02683	0	0	0	0
ENSG00000180066	C10orf91	1.89625	0	4.05445	0	0	0	4.25742	0
ENSG00000120055	C10orf95	2.56081	0	0	0	0	1.73213	0	0
ENSG00000137720	C11orf1	7.19356	6.49793	7.26708	6.41301	7.99034	7.81187	7.03895	6.89445
ENSG00000110665	C11orf21	6.52246	7.07756	3.75407	5.45618	2.92381	4.40091	0	2.27478
ENSG00000171067	C11orf24	6.79424	9.28741	7.85865	7.62955	8.13636	7.38735	7.50981	7.67582
ENSG00000180878	C11orf42	0	0	0	0	0	0	4.25742	0
ENSG00000174370	C11orf45	2.91339	0	5.01037	0	2.22042	2.76669	3.56989	2.55737
ENSG00000149179	C11orf49	6.32104	5.90666	5.67156	5.69615	6.49683	5.13169	6.77811	7.97698
ENSG00000149300	C11orf52	6.99849	6.14397	5.98781	5.86298	8.58995	8.08293	6.67952	6.0578
ENSG00000182919	C11orf54	10.1528	10.5618	9.16904	9.90796	8.51974	10.5488	9.91479	8.17464
ENSG00000150776	C11orf57	7.45763	7.09653	6.36107	6.73693	5.70719	7.36381	7.42105	5.42232
ENSG00000110696	C11orf58	9.78193	9.4024	9.68912	9.62988	10.0139	9.45832	9.77256	10.0937
ENSG00000109944	C11orf63	4.79077	3.75629	4.86333	4.88756	0	2.99395	0	1.62954
ENSG00000166323	C11orf65	3.8691	4.23848	0	3.16102	3.05668	3.12773	0	1.45687
ENSG00000175573	C11orf68	7.60209	6.97879	7.26708	7.07964	8.49068	7.57766	7.64659	7.86481
ENSG00000137691	C11orf70	1.89625	0	3.37424	2.87887	0	0	0	0
ENSG00000180425	C11orf71	7.6459	7.99344	6.7013	7.3772	8.5872	7.46209	7.77153	6.56814
ENSG00000184224	C11orf72	1.89625	0	0	0	0	0	0	0
ENSG00000166352	C11orf74	6.07527	5.77156	5.37852	5.6049	7.63943	7.32951	6.19971	7.51169
ENSG00000173715	C11orf80	6.03989	5.67391	6.5168	6.0125	7.29396	6.17419	5.9687	5.52431
ENSG00000168005	C11orf84	6.35982	6.03019	7.20736	6.27181	7.00425	7.35019	0	7.20203
ENSG00000173237	C11orf86	0	0	0	0	0	1.11176	0	0
ENSG00000185742	C11orf87	0	0	0	0	0	0.827053	0	0
ENSG00000183644	C11orf88	0	0	0	0	0	0	3.56989	0.763875
ENSG00000205177	C11orf91	1.39696	0	0	0	2.43091	2.0343	0	0
ENSG00000234776	C11orf94	1.39696	0	3.37424	0	1.67634	0	0	1.26068
[truncated: 22,382 more rows]

## Sheet: Description
Table S3. Gene expression profiles of four pairs of tumor and NAT samples.
