# Supplementary material for: Targeting enabled homolog with daunorubicin inhibits ERK1/2/c‐Fos pathway and suppresses hepatocellular carcinoma progression
Source: Clin Transl Med. 2025 Jun 9;15(6):e70366. doi: 10.1002/ctm2.70366 (PMC12148948; doi:10.1002/ctm2.70366)
Supplement: Supplementary file 9 — Supporting File 9: ctm270366‐sup‐0009‐tableS4.xlsx [file CTM2-15-e70366-s005.xlsx]

## Sheet: Proteome
Pathways	adj.P.value(based on differentially expressed proteins)	differentially expressed proteins
Pentose phosphate pathway	1.67e-05	PGM1/TKT/ALDOC/RGN/SHPK
Pyruvate metabolism	0.000131957	ACACB/GRHPR/ADH1A/ADH1B/ACYP2
Glycolysis / Gluconeogenesis	0.00552557	ADH1A/PGM1/ADH1B/ALDOC
Tyrosine metabolism	0.00646278	ADH1A/ADH1B/MIF
Tryptophan metabolism	0.00992606	AADAT/ACMSD/KYNU
Fatty acid degradation	0.0105895	ADH1A/ADH1B/ACSL3
Fatty acid biosynthesis	0.0153468	ACACB/ACSL3
Mineral absorption	0.0258109	MT1F/MT1X/MT1M
Butanoate metabolism	0.033101	HMGCL/ACSM5
Carbon metabolism	0.0339756	TKT/SDHA/ALDOC/RGN

## Sheet: Transcriptome
Pathways	adj.P.value(based on differentially expressed genes)	differentially expressed genes (ID)
PI3K-Akt signaling pathway	0.00759908	7099/5105/5293/2260/1902/5934/4170/6850/7148/3082/4893/2252/5521/2261/596/1944/59345/3912/3696/2263/7057/10319/896/1285/5156/131873/1298/6009/5295/1292/4915/4609/374/3680/4515/3717/7060/7039/4803/10000/3911/3908/3164/2793/4790/3915/27006/57521/898/1441/1943/672/148327/3381/1026/4908/5728/80310/3561/54331/9048/5525/3675/1969/23533/2784/4233/5228/3655/10681/4193/1291/1286/1436/3676/3909/2069/1945/5…
Chemokine signaling pathway	0.000337953	5330/23236/5293/1236/1233/111/9547/4893/6366/59345/6352/6372/6387/2869/5295/6359/6363/3702/3717/408/10000/4792/7852/6348/2793/4790/6370/2920/7074/6846/3055/115/7454/3577/2829/6347/54331/7409/3579/156/5332/6351/5880/23533/2784/5908/6376/10681/6464/1794/113/6375/57580/5881/2185/5296/6367/2919/5294/2268/4283/399694/3718
Cell adhesion molecules	3.21836e-05	5818/29851/925/1462/3109/942/3113/926/923/257194/3696/6614/3115/6383/6402/6382/5133/24146/3680/3117/3123/57863/3122/920/29126/6404/5802/3689/914/23705/10666/9071/5788/22865/5819/1493/6403/1272/3385/3119/3134/3111/941/8174/9378/83692/8506/23114/3655/149461/3676/6693/3127/201633/1364/9075/64101/57689/3384
p53 signaling pathway	0.000864261	2810/6241/9133/637/596/6477/7057/896/472/84883/3486/983/575/891/9540/1643/10912/898/5054/1026/5728/54205/8795/7161/27244/51246/4193/143686/4616/64065
Central carbon metabolism in cancer	0.00759908	5293/2260/4893/2261/2263/3101/5156/5295/4609/3945/2645/10000/51548/8140/2539/5728/4233/4916/5296/3098/441531/5160/5159/2475/27165/3815
MAPK signaling pathway	0.0192555	7043/2260/5321/2353/11221/1847/23542/3082/4893/2252/2261/1944/2263/27330/6300/3727/5778/5156/1844/1848/3556/4915/4609/374/11184/7048/408/7039/4803/10000/51701/3164/4790/3654/5921/10912/3725/27006/4215/3553/1943/777/1846/4908/80310/10125/9048/9693/1969/5880/1843/5533/783/4233/5228/5908/785/5532/6722/5881/1436/4208/5603/2069/1852/1945/7124/10454/4149/356/4616/6197/5159/27092/782/8912/5922/3815/2280…
Ras signaling pathway	0.0194268	9771/5293/2260/5321/22821/26279/3082/4893/2252/2261/2549/84647/1944/59345/2263/5156/23179/5295/83593/4915/64926/91860/7039/4803/8437/10000/5900/5322/2114/2793/4790/2113/7074/5921/57144/7535/27006/5319/11186/1943/4908/80310/10125/54331/1969/5880/2784/4233/5228/5908/10681/6464/5881/1436/1945/5296/356/5159/4301/399694/5922/3815/22800/5869/4804
Cell cycle	0.0226599	157570/7272/2810/7465/8318/995/8555/7043/113130/9133/1869/10403/993/57082/9212/5934/9319/4173/9232/896/23595/472/4609/10459/1871/4172/983/891/90381/5347/8697/10912/898/1026/23594/25906/5525/4193/9587/4174/4616/51529/1875/23063/1022/119504
Human immunodeficiency virus 1 infection	0.0453278	7099/7465/995/9133/5293/60489/3710/2353/637/4893/596/59345/6300/164/472/5295/27350/91860/983/920/891/10000/6892/4792/7852/2793/4790/917/4773/3654/57144/916/3725/2923/9616/3134/54331/54205/915/5880/5533/2784/3984/164668/6923/10681/5532/5881/5603/2185/5296/1174/7124/10454/356/6921/2475

## Sheet: Description
Table S4. Significantly altered pathways between four paired tumors and NATs.
Pathway enrichment significance were calculated using one-sided Fisher's exact test following Benjamini-Hochberg adjustment. Pathway enrichment significance were assessed according to all differentially expressed proteins/genes. Pathways with Benjamini-Hochberg adjusted P value < 0.05 for enrichment were selected.
