# Supplementary material for: Targeting enabled homolog with daunorubicin inhibits ERK1/2/c‐Fos pathway and suppresses hepatocellular carcinoma progression
Source: Clin Transl Med. 2025 Jun 9;15(6):e70366. doi: 10.1002/ctm2.70366 (PMC12148948; doi:10.1002/ctm2.70366)
Supplement: Supplementary file 10 — Supporting File 10: ctm270366‐sup‐0010‐tableS5.xlsx [file CTM2-15-e70366-s010.xlsx]

## Sheet: Table S5
Samples	Age	Gender	Overall survival (m)	Event	T	N	M	Stage	Grade	ENAH expression	ENAH group
TCGA-ZS-A9CG-01	55	Male	11.3667	Alive	T2	NX	MX	II	G2	1.93651	Low
TCGA-ZS-A9CF-01	64	Male	80.4	Alive	T2	NX	MX	II	G2	1.87353	Low
TCGA-ZS-A9CE-01	79	Female	41.3667	Alive	T2	NX	MX	II	G1	2.02107	Low
TCGA-ZS-A9CD-01	73	Male	46.2	Death	T2	NX	MX	II	G2	2.56379	High
TCGA-ZP-A9D4-01	64	Female	13.1667	Alive	T1	NX	MX	NA	G1	2.2594	Low
TCGA-ZP-A9D2-01	51	Male	25.5	Death	T2	NX	MX	NA	G2	4.59492	High
TCGA-ZP-A9D1-01	56	Female	0.7	Alive	T1	NX	MX	NA	G2	4.44042	High
TCGA-ZP-A9D0-01	67	Female	36.3667	Alive	T1	NX	MX	NA	G1	3.31986	High
TCGA-ZP-A9CZ-01	72	Male	23.5333	Alive	T1	NX	MX	NA	G1	2.22438	Low
TCGA-ZP-A9CY-01	66	Female	26.0667	Alive	T1	NX	MX	NA	G1	2.10163	Low
TCGA-ZP-A9CV-01	59	Male	36.2667	Death	T1	NX	MX	NA	G1	2.81435	High
TCGA-YA-A8S7-01	68	Male	13.7333	Death	T3a	N0	MX	III	G3	3.15025	High
TCGA-XR-A8TG-01	58	Male	29.9333	Alive	T1	NX	M0	I	G2	2.67177	High
TCGA-XR-A8TF-01	74	Male	23.1	Death	T1	NX	MX	I	G1	2.08632	Low
TCGA-XR-A8TE-01	16	Male	30.8333	Alive	T3	N0	MX	III	G1	0.490887	Low
TCGA-XR-A8TD-01	49	Female	34.3333	Alive	T3	N0	M0	III	G3	3.42302	High
TCGA-XR-A8TC-01	43	Female	44.6333	Alive	T1	NX	MX	I	G2	2.24998	Low
TCGA-WX-AA47-01	33	Female	18.5333	Death	T3a	NX	MX	III	G2	0.352334	Low
TCGA-WX-AA46-01	61	Male	25.2	Alive	T2	NX	MX	II	G1	1.16625	Low
TCGA-WX-AA44-01	64	Female	20.5	Alive	T1	NX	MX	I	G3	3.76091	High
TCGA-WQ-AB4B-01	62	Male	13.1667	Alive	T2	NX	M0	II	G2	2.2357	Low
TCGA-WQ-A9G7-01	71	Female	1	Alive	T3a	NX	M0	NA	G3	3.17797	High
TCGA-WJ-A86L-01	68	Female	11.5	Alive	T1	NX	MX	I	G2	3.53789	High
TCGA-UB-AA0V-01	69	Female	10.4667	Alive	NA	NX	MX	I	G1	1.7617	Low
TCGA-UB-AA0U-01	60	Male	10.9	Alive	T2	NX	MX	II	G2	3.31865	High
TCGA-UB-A7MF-01	56	Male	7.13333	Death	T3a	NX	MX	III	G2	2.3169	High
TCGA-UB-A7ME-01	51	Male	16.2	Alive	T1	NX	MX	I	G2	1.82362	Low
TCGA-UB-A7MD-01	67	Male	1.73333	Death	T1	N0	MX	I	G3	2.84653	High
TCGA-UB-A7MC-01	59	Male	16.6667	Alive	T3a	N0	MX	III	G3	3.14206	High
TCGA-UB-A7MB-01	24	Male	20.0333	Alive	T2	NX	MX	II	G3	1.91356	Low
TCGA-UB-A7MA-01	62	Female	28.2667	Alive	T2b	N0	M0	II	G2	3.53132	High
TCGA-T1-A6J8-01	68	Male	0.766667	Alive	T1	NX	M0	NA	G2	2.89835	High
TCGA-RG-A7D4-01	69	Male	36.6	Alive	T2	N0	M0	II	G2	2.34184	High
TCGA-RC-A7SK-01	59	Male	15.7333	Alive	T1	N0	M0	I	G3	1.7931	Low
TCGA-RC-A7SH-01	42	Male	15.6	Alive	T2	N0	M0	II	G3	3.052	High
TCGA-RC-A7SF-01	66	Male	19.3	Alive	T1	N0	M0	I	G2	1.91168	Low
TCGA-RC-A7SB-01	53	Male	19.6	Alive	T2	N0	M0	II	G2	2.23029	Low
TCGA-RC-A7S9-01	47	Female	21.3333	Alive	T1	N0	M0	I	G3	2.07658	Low
TCGA-RC-A6M6-01	75	Male	0.3	Alive	T2	NX	M0	II	G3	2.23915	Low
TCGA-RC-A6M5-01	20	Female	0.5	Alive	T1	N1	M0	IV	G2	1.44842	Low
TCGA-RC-A6M4-01	74	Female	0.733333	Alive	T3	NX	MX	III	G2	1.71379	Low
TCGA-RC-A6M3-01	24	Male	0	Alive	T2	N0	M0	II	G3	2.46363	High
TCGA-QA-A7B7-01	48	Male	3.13333	Alive	T2	NX	MX	II	G2	2.46517	High
TCGA-PD-A5DF-01	58	Female	21.3	Death	T4	N0	M0	III	G2	4.01326	High
TCGA-O8-A75V-01	54	Male	17.9333	Alive	T1	NX	MX	I	G2	2.81431	High
TCGA-NI-A8LF-01	74	Male	26.6333	Alive	T1	NX	MX	I	G3	2.1114	Low
TCGA-NI-A4U2-01	71	Male	59.7	Death	T3	NX	MX	III	G1	1.40459	Low
TCGA-MR-A8JO-01	34	Male	11	Alive	T1	N0	MX	I	G3	1.93592	Low
TCGA-MR-A520-01	58	Male	7.63333	Alive	T1	NX	MX	I	G1	1.28708	Low
TCGA-MI-A75I-01	61	Male	21	Alive	T2	NX	MX	NA	G1	2.68899	High
TCGA-MI-A75H-01	77	Male	24.9	Alive		NX	MX	NA	NA	1.37333	Low
TCGA-MI-A75G-01	63	Male	23.2667	Alive	T2	N0	M0	II	G2	1.92794	Low
TCGA-MI-A75E-01	61	Male	16.9	Alive	T4	N0	M0	III	G2	1.80785	Low
TCGA-MI-A75C-01	64	Male	9.7	Alive	T1	N0	M0	I	G3	2.20363	Low
TCGA-LG-A9QD-01	68	Male	12.2	Alive	T3a	N0	M0	III	G2	1.23379	Low
TCGA-LG-A9QC-01	48	Male	14.1667	Alive	T1	NX	M0	I	G2	0.913304	Low
TCGA-LG-A6GG-01	79	Female	12.9	Alive	T2	NX	M0	II	G2	3.28422	High
TCGA-KR-A7K8-01	57	Male	30.2	Alive	T1	N0	M0	I	G1	2.06027	Low
TCGA-KR-A7K7-01	61	Female	31.7	Alive	T2	N0	M0	II	G1	1.52736	Low
TCGA-KR-A7K2-01	64	Male	27.6333	Alive	T1	N0	M0	I	G1	2.59089	High
TCGA-KR-A7K0-01	65	Male	2.16667	Death	T1	N0	M0	I	G1	2.53793	High
TCGA-K7-AAU7-01	61	Male	11.9667	Alive	T2a	NX	MX	II	G2	3.34677	High
TCGA-K7-A6G5-01	66	Male	17.0667	Alive	T1	N0	MX	I	G2	1.75713	Low
TCGA-K7-A5RG-01	66	Male	17.3	Alive	T1	NX	MX	I	G1	2.39734	High
TCGA-K7-A5RF-01	64	Male	21.0333	Alive	T1	NX	MX	I	G1	1.44275	Low
TCGA-HP-A5N0-01	90	Female	25.0667	Death	TX	NX	M0	NA	NA	2.03915	Low
TCGA-HP-A5MZ-01	78	Male	3.03333	Death	T1	NX	M0	I	G2	2.5654	High
TCGA-GJ-A9DB-01	68	Male	2.23333	Death	T1	N0	MX	I	G2	2.95888	High
TCGA-GJ-A6C0-01	75	Female	1.03333	Death	T2	NX	MX	II	G2	2.01672	Low
TCGA-GJ-A3OU-01	59	Male	29.3	Alive	T1	NX	MX	I	G2	3.24906	High
TCGA-G3-AAV7-01	38	Male	12.0333	Alive	T2	N0	M0	II	G2	5.29862	High
TCGA-G3-AAV6-01	53	Female	2.16667	Death	T3a	N0	M0	III	G3	1.71638	Low
TCGA-G3-AAV5-01	67	Male	11.8	Alive	T2	N0	M0	II	G2	2.29763	High
TCGA-G3-AAV4-01	83	Female	0.9	Death	T1	N0	M0	I	G1	1.88964	Low
TCGA-G3-AAV3-01	58	Female	13.7333	Alive	T2	N0	M0	II	G2	1.81088	Low
TCGA-G3-AAV2-01	50	Male	12.4	Alive	T1	N0	M0	I	G1	1.73618	Low
TCGA-G3-AAV1-01	51	Male	11.9667	Death	T4	N0	M0	III	G3	2.9939	High
TCGA-G3-AAV0-01	58	Male	15.8667	Alive	T1	N0	M0	I	G2	0.848563	Low
TCGA-G3-AAUZ-01	48	Male	16	Alive	T1	N0	M0	I	G2	1.3106	Low
TCGA-G3-A7M9-01	70	Male	1.86667	Death	T3b	NX	MX	III	G2	4.1438	High
TCGA-G3-A7M8-01	31	Male	14.3333	Alive	T1	NX	MX	I	G1	1.13775	Low
TCGA-G3-A7M7-01	65	Male	12.0333	Alive	T1	NX	MX	I	G1	1.55523	Low
TCGA-G3-A7M6-01	60	Female	21.0667	Alive	T1	NX	MX	I	G3	3.03973	High
TCGA-G3-A7M5-01	76	Male	14.9	Alive	T1	NX	MX	I	G2	1.1177	Low
TCGA-G3-A6UC-01	65	Male	22.3667	Alive	T3b	N0	M0	III	G2	1.47546	Low
TCGA-G3-A5SM-01	58	Male	17.3333	Alive	T2	NX	M0	II	G3	3.06073	High
TCGA-G3-A5SL-01	70	Male	20.7	Alive	T2	NX	M0	II	G2	2.51269	High
TCGA-G3-A5SK-01	58	Male	24.8	Alive	T1	NX	M0	I	G1	1.36459	Low
TCGA-G3-A5SJ-01	59	Male	23.2667	Alive	T1	NX	M0	I	G2	2.52396	High
TCGA-G3-A5SI-01	44	Male	25.6	Death	T2	N0	M0	II	G2	2.08875	Low
TCGA-G3-A3CK-01	61	Male	19.5	Alive	T1	N0	M0	I	G2	1.78863	Low
TCGA-G3-A3CJ-01	52	Male	19.8	Alive	T2	N0	M0	II	G2	1.79976	Low
TCGA-G3-A3CI-01	71	Male	6	Alive	T1	N0	M0	I	G2	1.50123	Low
TCGA-G3-A3CH-01	53	Male	26	Alive	T3a	N0	M0	III	G2	1.43095	Low
TCGA-G3-A3CG-01	80	Male	22.4333	Alive	T1	N0	M0	I	G2	2.90186	High
TCGA-G3-A25Z-01	58	Male	21.8333	Alive	T1	N0	M0	I	G2	2.50497	High
TCGA-G3-A25Y-01	52	Female	15.0667	Death	T1	N0	M0	I	G3	2.55158	High
TCGA-G3-A25X-01	73	Male	59.3	Alive	T2	N0	M0	II	G3	2.46271	High
TCGA-G3-A25V-01	68	Male	28.6667	Alive	T1	N0	M0	I	G2	1.57832	Low
TCGA-G3-A25U-01	63	Female	54.5333	Alive	T1	N0	M0	I	G3	1.09187	Low
TCGA-G3-A25T-01	45	Female	51.7667	Alive	T3	N0	M0	III	G2	2.34038	High
TCGA-G3-A25S-01	64	Male	13.8667	Death	T1	N0	M0	I	G2	2.38399	High
TCGA-FV-A4ZQ-01	52	Male	0.4	Alive	T1	NX	M0	I	G2	0.861018	Low
TCGA-FV-A4ZP-01	78	Male	82.8667	Death	T3	NX	M0	III	G2	1.35719	Low
TCGA-FV-A496-01	84	Female	0.333333	Alive	T1	NX	M0	I	G2	2.18139	Low
TCGA-FV-A495-01	51	Female	0.0333333	Alive	T2	NX	M0	II	G2	1.65463	Low
TCGA-FV-A3R3-01	38	Female	12.2	Death	T1	NX	MX	I	G2	2.78739	High
TCGA-FV-A3R2-01	75	Male	6.46667	Death	T1	NX	MX	I	NA	2.74837	High
TCGA-FV-A3I1-01	81	Female	8.23333	Death	T2	N0	MX	II	G2	3.43122	High
TCGA-FV-A3I0-01	76	Female	28.2667	Alive	T2	NX	M0	II	G2	2.76929	High
TCGA-FV-A2QR-01	75	Male	19.3667	Death	T1	N0	M0	I	G1	3.44373	High
TCGA-FV-A2QQ-01	80	Male	24.3	Alive	T1	N0	MX	I	G2	3.16724	High
TCGA-FV-A23B-01	70	Female	61.7333	Death	T2	N0	M0	II	NA	3.37427	High
TCGA-ES-A2HT-01	54	Male	14.6	Death	T1	NX	MX	I	G2	1.57861	Low
TCGA-ES-A2HS-01	80	Male	22.9333	Death	T1	NX	MX	I	G2	0.758475	Low
TCGA-EP-A3RK-01	73	Male	12.1	Alive	T3a	NX	MX	III	G2	2.76448	High
TCGA-EP-A3JL-01	76	Male	10.1	Alive	T1	NX	MX	I	G2	2.94052	High
TCGA-EP-A2KC-01	62	Male	0.633333	Death	T1	NX	MX	I	G3	2.89456	High
TCGA-EP-A2KB-01	46	Female	19.8667	Death	T1	NX	MX	I	G2	1.87176	Low
TCGA-EP-A2KA-01	52	Female	20.9	Death	T3a	NX	MX	III	G3	2.5903	High
TCGA-EP-A26S-01	70	Male	20.2667	Alive	T1	N0	MX	I	G2	1.34845	Low
TCGA-EP-A12J-01	62	Male	19	Alive	T1	NX	MX	I	G1	1.70723	Low
TCGA-ED-A97K-01	54	Male	0.2	Alive	T3a	N0	M0	III	G2	2.86113	High
TCGA-ED-A8O6-01	50	Female	1.86667	Death	T3a	N0	M0	III	G3	3.26933	High
TCGA-ED-A8O5-01	59	Female	13.5333	Alive	T3a	N0	M0	III	G3	1.22746	Low
TCGA-ED-A82E-01	60	Female	13.6	Alive	T3a	N0	M0	III	G2	3.285	High
TCGA-ED-A7XP-01	53	Female	13.3333	Alive	T2	N0	M0	II	G3	4.38453	High
TCGA-ED-A7XO-01	29	Male	14.2333	Alive	T3a	N0	M0	III	G2	2.06233	Low
TCGA-ED-A7PZ-01	61	Male	0.2	Alive	T2	NX	M0	II	G2	1.68904	Low
TCGA-ED-A7PY-01	20	Female	13	Alive	T2	NX	M0	II	G3	2.28687	Low
TCGA-ED-A7PX-01	48	Female	0.2	Alive	T2	NX	M0	II	G3	2.91365	High
TCGA-ED-A66Y-01	51	Female	9.86667	Death	T3a	N0	M0	III	G3	0.363995	Low
TCGA-ED-A66X-01	35	Male	13.5333	Alive	T3a	N0	M0	III	G3	4.26274	High
TCGA-ED-A627-01	74	Male	14.1	Alive	T1	NX	M0	I	G2	2.57045	High
TCGA-ED-A5KG-01	60	Female	28.4667	Alive	T2	N0	M0	II	G2	2.81417	High
TCGA-ED-A4XI-01	58	Male	27.3	Alive	T2	N0	M0	II	G3	1.76258	Low
TCGA-ED-A459-01	47	Male	30.3333	Alive	T2	N0	M0	II	G2	3.27929	High
TCGA-DD-AAW3-01	69	Male	54.4333	Alive	T1	N0	M0	I	G2	1.88716	Low
TCGA-DD-AAW2-01	69	Male	61.8333	Alive	T1	N0	M0	I	G2	1.96045	Low
TCGA-DD-AAW1-01	55	Male	66.3	Alive	T3	N0	M0	III	G2	2.23256	Low
TCGA-DD-AAW0-01	54	Male	67.1667	Alive	T1	N0	M0	I	G2	3.19556	High
TCGA-DD-AAVZ-01	38	Male	63.3333	Alive	T1	N0	M0	I	G2	2.71757	High
TCGA-DD-AAVY-01	56	Male	65.6667	Alive	T3	N0	M0	III	G2	2.05736	Low
TCGA-DD-AAVX-01	38	Male	57.2667	Alive	T2	N0	M0	II	G2	1.57241	Low
TCGA-DD-AAVW-01	35	Male	77.2333	Alive	T1	N0	M0	I	G2	2.84395	High
TCGA-DD-AAVV-01	56	Male	81.8333	Alive	T2	N0	M0	II	G3	3.97283	High
TCGA-DD-AAVU-01	46	Male	73.4	Alive	T2	N0	M0	II	G2	2.39336	High
TCGA-DD-AAVS-01	56	Male	60.7667	Alive	T1	N0	M0	I	G2	3.04406	High
TCGA-DD-AAVR-01	44	Male	83.7667	Alive	T1	N0	M0	I	G2	1.83937	Low
TCGA-DD-AAVQ-01	38	Male	90.9333	Alive	T1	N0	M0	I	G2	1.76749	Low
TCGA-DD-AAVP-01	48	Male	91.7333	Alive	T1	N0	M0	I	G1	2.06268	Low
TCGA-DD-AAEK-01	51	Male	35.5667	Alive	T2	N0	M0	II	G3	2.25662	Low
TCGA-DD-AAEI-01	72	Male	51.0333	Alive	T1	N0	M0	I	G2	2.33043	High
TCGA-DD-AAEH-01	73	Male	26.1333	Alive	T1	N0	M0	I	G2	1.52371	Low
TCGA-DD-AAEG-01	59	Female	23.9667	Alive	T1	N0	M0	I	G3	2.61448	High
TCGA-DD-AAEE-01	55	Male	27	Alive	T1	N0	M0	I	G4	1.91455	Low
TCGA-DD-AAED-01	51	Male	25.4333	Alive	T1	N0	M0	I	G3	3.73481	High
TCGA-DD-AAEB-01	60	Male	15.9333	Alive	T1	N0	M0	I	G2	0.752049	Low
TCGA-DD-AAEA-01	65	Male	19.1667	Alive	T1	N0	M0	I	G3	2.10552	Low
TCGA-DD-AAE9-01	69	Male	24.0667	Alive	T1	N0	M0	I	G3	1.85806	Low
TCGA-DD-AAE7-01	72	Male	21.4667	Alive	T1	N0	M0	I	G2	1.43421	Low
TCGA-DD-AAE6-01	59	Female	4.7	Alive	T1	N0	M0	I	G2	1.98557	Low
TCGA-DD-AAE4-01	49	Female	20.2667	Alive	T1	N0	M0	I	G1	0.393551	Low
TCGA-DD-AAE3-01	50	Male	18.8667	Alive	T1	N0	M0	I	G2	1.14753	Low
TCGA-DD-AAE2-01	51	Male	21.2667	Alive	T1	N0	M0	I	G3	1.04422	Low
TCGA-DD-AAE1-01	52	Male	18.4	Alive	T1	N0	M0	I	G3	2.86245	High
TCGA-DD-AAE0-01	45	Female	18.5	Alive	T3a	N0	M0	III	G4	3.42329	High
TCGA-DD-AADY-01	55	Female	18.5	Alive	T1	N0	M0	I	G2	3.6145	High
TCGA-DD-AADW-01	48	Male	19.5667	Alive	T1	N0	M0	I	G3	3.05357	High
TCGA-DD-AADV-01	50	Male	19.1333	Alive	T1	N0	M0	I	G3	2.12848	Low
TCGA-DD-AADU-01	60	Male	18.4667	Alive	T2	N0	M0	II	G3	1.64782	Low
TCGA-DD-AADS-01	63	Male	15.8	Alive	T1	N0	M0	I	G2	1.17138	Low
TCGA-DD-AADR-01	58	Male	67.6	Alive	T1	N0	M0	I	G3	2.76989	High
TCGA-DD-AADQ-01	59	Male	14.5333	Alive	T2	N0	M0	II	G3	1.74975	Low
TCGA-DD-AADP-01	45	Male	15.2667	Alive	T1	N0	M0	I	G3	2.68882	High
TCGA-DD-AADO-01	55	Male	15.1	Alive	T1	N0	M0	I	G3	2.07376	Low
TCGA-DD-AADN-01	59	Male	29.9333	Alive	T1	NX	MX	I	G4	0.926083	Low
TCGA-DD-AADM-01	58	Male	0.4	Death	T2	N0	M0	II	G3	1.87196	Low
TCGA-DD-AADL-01	58	Male	21.2	Alive	T1	N0	M0	I	G4	3.25812	High
TCGA-DD-AADK-01	68	Female	34.9667	Alive	T2	N0	M0	II	G3	2.50298	High
TCGA-DD-AADJ-01	70	Female	35.5333	Alive	T1	N0	M0	I	G3	1.1872	Low
TCGA-DD-AADI-01	43	Female	36.1667	Alive	T1	N0	M0	I	G3	2.11196	Low
TCGA-DD-AADG-01	70	Male	38.1667	Alive	T3a	N0	M0	III	G3	1.13569	Low
TCGA-DD-AADF-01	64	Female	3.83333	Death	T1	N0	M0	I	G4	0.871488	Low
TCGA-DD-AADD-01	51	Male	41.0333	Alive	T1	N0	M0	I	G4	3.53806	High
TCGA-DD-AADC-01	53	Male	14.1667	Death	T1	N0	M0	I	G3	2.85836	High
TCGA-DD-AADB-01	51	Male	41.4	Alive	T1	N0	M0	I	G4	2.72214	High
TCGA-DD-AADA-01	66	Female	41.1	Alive	T1	N0	M0	I	G3	1.49846	Low
TCGA-DD-AAD8-01	73	Female	40.6333	Alive	T1	N0	M0	I	G2	1.82682	Low
TCGA-DD-AAD6-01	66	Male	22.4	Alive	T3a	N0	M0	III	G3	2.11077	Low
TCGA-DD-AAD5-01	54	Male	44.8333	Alive	T1	N0	M0	I	G3	3.19255	High
TCGA-DD-AAD3-01	43	Male	43.1667	Alive	T1	N0	M0	I	G2	2.61158	High
TCGA-DD-AAD2-01	66	Male	21.9333	Alive	T1	N0	M0	I	G2	2.60973	High
TCGA-DD-AAD1-01	51	Female	18.8	Alive	T1	N0	M0	I	G4	2.42523	High
TCGA-DD-AAD0-01	73	Female	4.56667	Alive	T1	N0	M0	I	G2	3.17981	High
TCGA-DD-AACZ-01	63	Female	5.7	Death	T1	N0	M0	I	G4	3.37553	High
TCGA-DD-AACY-01	61	Male	48.3333	Alive	T1	N0	M0	I	G3	2.01826	Low
TCGA-DD-AACX-01	66	Male	5.66667	Alive	T2	N0	M0	II	G3	2.87631	High
TCGA-DD-AACW-01	43	Male	47.4667	Alive	T1	N0	M0	I	G3	2.20664	Low
TCGA-DD-AACV-01	53	Male	51.0333	Alive	T1	N0	M0	I	G3	1.24096	Low
TCGA-DD-AACU-01	59	Male	52.2333	Alive	T1	N0	M0	I	G3	2.9296	High
TCGA-DD-AACT-01	69	Female	52.0667	Alive	T1	N0	M0	I	G2	2.94374	High
TCGA-DD-AACS-01	39	Male	60.1333	Alive	T1	N0	M0	I	G3	3.22101	High
TCGA-DD-AACQ-01	50	Male	14.4	Death	T2	N0	M0	II	G3	2.01305	Low
TCGA-DD-AACP-01	64	Male	13.8333	Alive	T1	N0	M0	I	G3	2.84824	High
TCGA-DD-AACO-01	40	Male	62.5333	Alive	T1	N0	M0	I	G3	1.83503	Low
TCGA-DD-AACN-01	32	Male	43.4	Alive	T1	N0	M0	I	G3	2.99156	High
TCGA-DD-AACL-01	66	Female	3.56667	Death	T1	N0	M0	I	G3	2.79801	High
TCGA-DD-AACK-01	70	Male	0.3	Alive	T1	N0	M0	I	G2	2.66451	High
TCGA-DD-AACJ-01	75	Male	70.0667	Alive	T2	N0	M0	II	G2	2.01963	Low
TCGA-DD-AACI-01	69	Male	53.9333	Alive	T2	N0	M0	II	G3	2.98271	High
TCGA-DD-AACH-01	69	Male	6.5	Death	T2	N0	M0	II	G3	2.75247	High
TCGA-DD-AACG-01	52	Male	15.6333	Death	T2	N0	M0	II	G4	2.06146	Low
TCGA-DD-AACF-01	68	Male	12.1667	Death	T1	N0	M0	I	G3	1.75077	Low
TCGA-DD-AACE-01	62	Male	72.8	Alive	T1	N0	M0	I	G3	2.04007	Low
TCGA-DD-AACD-01	48	Male	12.7	Death	T1	N0	M0	I	G4	0.980767	Low
TCGA-DD-AACC-01	61	Male	56.1667	Death	T1	N0	M0	I	G2	1.09613	Low
TCGA-DD-AACB-01	74	Female	77.4667	Alive	T1	N0	M0	I	G3	1.36105	Low
TCGA-DD-AACA-01	65	Male	76.7	Alive	T1	N0	M0	I	G3	2.61033	High
TCGA-DD-AAC9-01	51	Male	11.5667	Alive	T1	N0	M0	I	G2	2.24945	Low
TCGA-DD-AAC8-01	72	Male	0.533333	Death	T1	N0	M0	I	G3	2.59493	High
TCGA-DD-AA3A-01	81	Female	13.6667	Death	T1	N0	MX	I	G4	4.24755	High
TCGA-DD-A73G-01	73	Female	115.933	Alive	T1	N0	M0	I	G3	1.18338	Low
TCGA-DD-A73F-01	77	Female	36.1667	Alive	T1	N0	M0	I	G1	2.2965	High
TCGA-DD-A73E-01	66	Male	1.46667	Alive	T1	N0	M0	I	G1	1.54833	Low
TCGA-DD-A73D-01	68	Female	23.1	Alive	T2	NX	MX	II	G1	1.66751	Low
TCGA-DD-A73C-01	65	Female	23.3667	Alive	T3a	N0	M0	III	G1	1.01151	Low
TCGA-DD-A73B-01	72	Female	9.43333	Death	T1	N0	M0	I	G2	2.0776	Low
TCGA-DD-A73A-01	71	Male	24.2667	Alive	T1	N0	M0	I	G2	1.85616	Low
TCGA-DD-A4NV-01	61	Male	79.9333	Alive	T3	N0	M0	III	G1	1.31108	Low
TCGA-DD-A4NS-01	61	Female	81.8667	Death	T1	N0	M0	I	G2	2.4847	High
TCGA-DD-A4NR-01	85	Female	0.3	Death	T1	N0	M0	I	G3	2.72242	High
TCGA-DD-A4NQ-01	60	Male	12.4333	Death	T2	N0	M0	II	G3	4.21786	High
TCGA-DD-A4NP-01	32	Male	110.267	Alive	T1	N0	M0	I	G3	0.489151	Low
TCGA-DD-A4NO-01	65	Male	74.8333	Alive	T1	N0	M0	I	G1	3.37462	High
TCGA-DD-A4NN-01	56	Female	29.9667	Death	T1	N0	M0	I	G3	3.56871	High
TCGA-DD-A4NL-01	46	Male	57.0333	Alive	T1	N0	M0	I	G1	1.23773	Low
TCGA-DD-A4NK-01	80	Female	40.3333	Death	T3	N0	M0	III	G2	1.10887	Low
TCGA-DD-A4NJ-01	54	Female	30.9333	Alive	T2	N0	M0	II	G2	3.74891	High
TCGA-DD-A4NI-01	67	Male	27.2	Alive	T2	NX	M0	II	G2	2.01713	Low
TCGA-DD-A4NH-01	65	Female	30.5667	Alive	T3b	N0	M0	III	G3	4.01081	High
TCGA-DD-A4NG-01	77	Male	26.7333	Death	T3a	NX	M0	III	G2	2.77174	High
TCGA-DD-A4NF-01	72	Male	31.4	Alive	T1	N0	M0	I	G2	1.43447	Low
TCGA-DD-A4NE-01	75	Female	22	Death	T3a	N0	M0	III	G3	2.28443	Low
TCGA-DD-A4ND-01	56	Female	91.5333	Alive	T1	N0	M0	I	G3	2.56279	High
TCGA-DD-A4NB-01	25	Male	32.9667	Alive	T1	N0	M0	I	G2	1.83623	Low
TCGA-DD-A4NA-01	67	Female	33.6	Alive	T2	N1	M0	III	G3	4.1578	High
TCGA-DD-A3A9-01	64	Female	31.0333	Death	T4	N0	M1	IV	G2	2.62209	High
TCGA-DD-A3A8-01	75	Male	0.366667	Death	T2	N0	M0	II	G2	1.05993	Low
TCGA-DD-A3A7-01	67	Male	13.9667	Death	T3b	N0	M0	III	G3	3.85865	High
TCGA-DD-A3A6-01	72	Female	108.6	Death	T2	N0	M0	II	G2	2.327	High
TCGA-DD-A3A5-01	66	Female	104.167	Death	T3	N0	M0	III	G2	1.45525	Low
TCGA-DD-A3A4-01	37	Male	20.4	Death	T3	N0	M0	III	G3	1.3523	Low
TCGA-DD-A3A3-01	45	Male	17.8333	Death	T1	N0	M0	I	G2	1.70671	Low
TCGA-DD-A3A2-01	76	Female	71.0333	Death	T1	N0	M0	I	G1	1.36553	Low
TCGA-DD-A3A1-01	65	Male	7.76667	Death	T3b	N0	M0	III	G2	2.42034	High
TCGA-DD-A39Z-01	43	Female	20.0333	Death	T2	NX	M0	II	G2	1.64803	Low
TCGA-DD-A39Y-01	67	Male	5.7	Death	T1	NX	M0	I	G3	3.84377	High
TCGA-DD-A39X-01	78	Female	56.4667	Death	T1	NX	M0	I	G2	2.05864	Low
TCGA-DD-A39W-01	29	Female	27.5667	Death	T3	N0	M0	III	G2	1.36575	Low
TCGA-DD-A39V-01	77	Male	21.4333	Death	T2	NX	M0	II	G3	2.48026	High
TCGA-DD-A1EL-01	23	Male	13.8333	Death	T2	N0	M0	II	G3	3.15055	High
TCGA-DD-A1EK-01	64	Female	18.6	Death	T4	N0	M1	IV	G2	3.13569	High
TCGA-DD-A1EJ-01	71	Female	33.5	Death	T1	N1	M0	III	G2	2.6519	High
TCGA-DD-A1EI-01	46	Male	6.1	Alive	T1	N0	M0	I	G2	3.12994	High
TCGA-DD-A1EH-01	23	Male	49.8333	Alive	T3	N0	M0	III	G3	3.59739	High
TCGA-DD-A1EG-01	76	Male	45.7333	Death	T1	N0	M0	I	G3	3.92015	High
TCGA-DD-A1EF-01	57	Female	13.1333	Death	T1	N0	M0	I	G3	2.16611	Low
TCGA-DD-A1EE-01	73	Male	11.6333	Death	T3	N0	M0	III	G3	3.32906	High
TCGA-DD-A1ED-01	68	Male	76.7	Alive	T1	N0	M0	I	G1	1.05571	Low
TCGA-DD-A1EC-01	20	Female	20.0667	Alive	T1	N0	M0	I	G3	2.55752	High
TCGA-DD-A1EB-01	72	Female	67.2333	Alive	T1	N0	M0	I	G2	2.04019	Low
TCGA-DD-A1EA-01	68	Male	80.5	Alive	T2	N0	M0	II	G2	2.94866	High
TCGA-DD-A11D-01	57	Female	52	Death	T1	N0	M0	I	G2	2.32255	High
TCGA-DD-A11C-01	69	Male	22.0667	Alive	T1	N0	M0	I	G3	2.41549	High
TCGA-DD-A11B-01	73	Male	0.466667	Death	T1	N0	M0	I	G2	2.51182	High
TCGA-DD-A11A-01	67	Male	2.63333	Alive	T1	N0	M0	I	G3	3.60392	High
TCGA-DD-A119-01	40	Male	7.43333	Death	T3a	N0	M1	IV	G3	1.66217	Low
TCGA-DD-A118-01	77	Female	114.567	Alive	T2	N0	M0	II	G2	2.74942	High
TCGA-DD-A116-01	68	Male	54.0667	Death	T3	N0	M0	III	G3	1.4971	Low
TCGA-DD-A115-01	53	Male	84.7333	Death	T3	N0	M0	III	G2	1.53807	Low
TCGA-DD-A114-01	42	Male	38.3	Death	T2		M0	II	G3	4.14278	High
TCGA-DD-A113-01	55	Female	80.8333	Alive	T2	N0	M0	II	G3	3.46639	High
TCGA-CC-A9FW-01	68	Male	8.26667	Alive	T3	N0	M0	III	G2	2.81287	High
TCGA-CC-A9FV-01	57	Male	0	Alive	T3	N0	M0	III	G2	3.72072	High
TCGA-CC-A9FU-01	52	Female	0	Alive	T3a	N0	M0	III	G2	2.86449	High
TCGA-CC-A9FS-01	55	Male	7.03333	Alive	T2	N0	M0	II	G2	1.69753	Low
TCGA-CC-A8HV-01	51	Female	9.3	Death	T2	N0	M0	II	G2	2.82408	High
TCGA-CC-A8HU-01	39	Female	11.4667	Death	T3	N0	M0	III	G3	3.07019	High
TCGA-CC-A8HT-01	74	Male	4.66667	Death	T3	N0	M0	III	G2	4.11342	High
TCGA-CC-A8HS-01	18	Male	10	Death	T3	N1	M0	III	G1	3.38973	High
TCGA-CC-A7IL-01	61	Male	9.26667	Death	T3	N0	M0	III	G1	1.44187	Low
TCGA-CC-A7IK-01	59	Male	8.73333	Death	T3	N0	M0	III	G3	3.45117	High
TCGA-CC-A7IJ-01	56	Male	12.7333	Alive	T2	N0	M0	II	G3	3.73248	High
TCGA-CC-A7II-01	54	Male	13.3	Alive	T3	N0	M0	III	G3	2.38704	High
TCGA-CC-A7IH-01	58	Male	12.1667	Alive	T3	N0	M0	III	G1	1.49785	Low
TCGA-CC-A7IG-01	47	Male	9.96667	Death	T2	N0	M0	II	G2	2.88277	High
TCGA-CC-A7IF-01	59	Male	21.6333	Death	T3	N0	M0	III	G1	1.18386	Low
TCGA-CC-A7IE-01	57	Male	7.23333	Death	T3	N0	M0	III	G2	2.21692	Low
TCGA-CC-A5UE-01	48	Male	9.06667	Death	T4	N0	M0	III	G2	3.19526	High
TCGA-CC-A5UD-01	45	Male	10.1333	Death	T3	N0	M0	III	G2	3.42761	High
TCGA-CC-A5UC-01	63	Male	11.5667	Death	T3	N0	M0	III	G3	2.67835	High
TCGA-CC-A3MC-01	54	Male	12.1	Alive	T3	N0	M0	III	G2	3.79846	High
TCGA-CC-A3MB-01	36	Male	10.5	Death	T3	N0	M0	III	G1	2.70454	High
TCGA-CC-A3MA-01	61	Male	10.1	Death	T3	N0	M0	III	G2	5.67033	High
TCGA-CC-A3M9-01	45	Male	10	Death	T3	N0	M0	III	G3	4.24815	High
TCGA-CC-A1HT-01	50	Male	3.36667	Death	T3	N0	M0	III	G3	3.68387	High
TCGA-CC-A123-01	24	Female	7.3	Alive	T3	N0	M0	III	G1	1.34378	Low
TCGA-CC-5264-01	71	Male	3.4	Death	T3	N0	M0	III	G2	4.15899	High
TCGA-CC-5263-01	35	Male	4.3	Death	T3	N0	M0	III	G1	3.35953	High
TCGA-CC-5262-01	67	Male	3.43333	Death	T4	N0	M0	III	G1	3.02605	High
TCGA-CC-5261-01	44	Male	3.23333	Death	T2	N0	M0	II	G2	3.3327	High
TCGA-CC-5260-01	61	Female	2.9	Death	T4	N0	M0	III	G1	3.37532	High
TCGA-CC-5259-01	60	Female	8.33333	Alive	T4	N0	M0	III	G2	2.98677	High
TCGA-CC-5258-01	48	Male	4.3	Death	T2	N0	M0	II	G2	3.58923	High
TCGA-BW-A5NQ-01	63	Male	0	Alive	T1	NX	MX	I	G3	3.28806	High
TCGA-BW-A5NP-01	26	Female	0	Alive	T2	N0	M1	IV	G3	1.52405	Low
TCGA-BW-A5NO-01	50	Male	0.666667	Alive	T3a	NX	MX	III	G2	2.62717	High
TCGA-BD-A3ER-01	62	Male	37.1667	Alive	T2	NX	MX	II	G2	2.77349	High
TCGA-BD-A3EP-01	75	Female	13.6333	Alive	T1	N0	M0	I	G2	2.09724	Low
TCGA-BD-A2L6-01	69	Male	45.4333	Alive	T2	NX	MX	NA	G2	1.62634	Low
TCGA-BC-A8YO-01	66	Female	18.7333	Alive	T4	N0	M0	III	G3	3.0288	High
TCGA-BC-A69I-01	69	Male	12.9	Alive	T1	N0	M0	I	G1	1.16341	Low
TCGA-BC-A69H-01	64	Male	14.8	Alive	T2	NX	M0	II	G3	1.85905	Low
TCGA-BC-A5W4-01	69	Male	18.2333	Death	T3a	NX	M0	III	G3	2.59954	High
TCGA-BC-A3KG-01	68	Female	22.6667	Alive	T2	N0	M0	II	G3	4.63382	High
TCGA-BC-A3KF-01	66	Female	0.266667	Alive	T1	NX	M0	I	G2	2.69733	High
TCGA-BC-A217-01	75	Female	46.5667	Death	T2	NX	M0	II	G3	2.29834	High
TCGA-BC-A216-01	62	Female	45.0333	Alive	T3	NX	M0	III	G2	3.18707	High
TCGA-BC-A112-01	80	Male	5.1	Death	T3	NX	MX	NA	G2	3.98238	High
TCGA-BC-A110-01	51	Female	70.5333	Death	T1	NX	MX	NA	G1	1.31537	Low
TCGA-BC-A10Z-01	62	Female	1.13333	Death	T1	N0	MX	I	G2	2.27407	Low
TCGA-BC-A10Y-01	76	Male	23.7	Death	T4	NX	MX	NA	G3	1.53157	Low
TCGA-BC-A10X-01	52	Female	25.6667	Death	T3a	N0	MX	III	G2	1.98486	Low
TCGA-BC-A10W-01	50	Male	3.03333	Death	T4	NX	MX	NA	G3	2.93949	High
TCGA-BC-A10U-01	69	Male	27.9	Death	T2	NX	MX	NA	G2	3.5437	High
TCGA-BC-A10T-01	76	Male	27.9	Death	T4	NX	MX	NA	G1	1.89561	Low
TCGA-BC-A10S-01	81	Male	47.4333	Death	T3	NX	MX	NA	G1	1.71832	Low
TCGA-BC-A10R-01	66	Female	10.2667	Death	T3	NX	MX	NA	G2	2.72843	High
TCGA-BC-A10Q-01	72	Female	37.8333	Death	T2	NX	MX	NA	NA	2.97646	High
TCGA-BC-4073-01	73	Male	28.3	Alive	T3	N0	MX	III	G3	4.01379	High
TCGA-BC-4072-01	74	Female	49.6667	Death	T3	N0	M0	III	G3	2.47073	High
TCGA-5R-AAAM-01	65	Female	1.53333	Death	T2	N0	M0	II	G2	1.6858	Low
TCGA-5R-AA1D-01	17	Female	14.9667	Alive	T3a	N0	M0	III	G3	2.06595	Low
TCGA-5R-AA1C-01	57	Male	17.3333	Alive	T2	N0	M0	II	G2	1.72866	Low
TCGA-5C-AAPD-01	61	Male	0.666667	Alive	T2	N0	M0	II	G1	2.09206	Low
TCGA-5C-A9VH-01	70	Male	10.7333	Alive	T1	N0	M0	I	G2	3.55354	High
TCGA-5C-A9VG-01	58	Male	10.9333	Alive	T2	N0	M0	II	G2	2.62265	High
TCGA-4R-AA8I-01	66	Male	8.73333	Death	T2	NX	MX	II	G2	2.15941	Low
TCGA-3K-AAZ8-01	65	Male	13.2	Alive	T3b	NX	MX	III	G1	1.95309	Low
TCGA-2Y-A9HB-01	66	Male	8.66667	Alive	T1	NX	MX	I	G2	1.55175	Low
TCGA-2Y-A9HA-01	70	Male	1.2	Death	T2	NX	MX	II	G2	2.66947	High
TCGA-2Y-A9H9-01	70	Male	23.2333	Alive	T1	N0	MX	I	G2	1.80755	Low
TCGA-2Y-A9H8-01	85	Female	21.1	Death	T1	NX	MX	NA	G2	0.925317	Low
TCGA-2Y-A9H7-01	81	Female	38.9333	Alive	T1	N0	MX	I	G2	1.78926	Low
TCGA-2Y-A9H6-01	68	Female	11.9	Alive	T1	NX	MX	I	G2	2.00562	Low
TCGA-2Y-A9H5-01	59	Female	18.5	Death	T1	N0	MX	I	G3	3.2661	High
TCGA-2Y-A9H4-01	68	Male	48.4	Alive	T1	N0	MX	I	G2	1.90218	Low
TCGA-2Y-A9H3-01	45	Male	50.5333	Alive	T2	NX	MX	II	G1	2.28164	Low
TCGA-2Y-A9H2-01	64	Female	57.7	Alive	T1	N0	MX	I	G3	3.78349	High
TCGA-2Y-A9H1-01	58	Male	40.9667	Death	T1	NX	MX	I	G2	1.56669	Low
TCGA-2Y-A9H0-01	49	Male	122.5	Alive	T3	N0	M0	III	G1	3.10947	High
TCGA-2Y-A9GZ-01	82	Female	28.2667	Death	T2	NX	MX	II	G2	2.10778	Low
TCGA-2Y-A9GY-01	64	Female	25.2333	Death	T2	NX	MX	II	G3	2.15724	Low
TCGA-2Y-A9GX-01	68	Male	81.4	Alive	T1	NX	MX	I	G2	3.24089	High
TCGA-2Y-A9GW-01	64	Male	42.3667	Death	T1	N0	MX	I	G2	3.12639	High
TCGA-2Y-A9GV-01	54	Female	84.4	Death	T1	NX	MX	I	G1	1.84524	Low
TCGA-2Y-A9GU-01	55	Female	64.6333	Alive	T1	NX	MX	I	G2	3.50309	High
TCGA-2Y-A9GT-01	51	Male	54.1333	Death	T1	NX	MX	I	G2	1.40883	Low
TCGA-2Y-A9GS-01	58	Male	24.1333	Death	T2	NX	MX	NA	G2	3.00521	High
TCGA-2V-A95S-01	NA	Male	NA	NA	T2	NX	MX	II	G3	2.16285	Low

## Sheet: Description
Table S5. Protein expression of ENAH in HCC tumor tissues (TCGA cohort).
