# Supplementary material for: Targeting enabled homolog with daunorubicin inhibits ERK1/2/c‐Fos pathway and suppresses hepatocellular carcinoma progression
Source: Clin Transl Med. 2025 Jun 9;15(6):e70366. doi: 10.1002/ctm2.70366 (PMC12148948; doi:10.1002/ctm2.70366)
Supplement: Supplementary file 11 — Supporting File 11: ctm270366‐sup‐0011‐tableS6.xlsx [file CTM2-15-e70366-s011.xlsx]

## Sheet: ENAH COX results
Univariable and Multivariable Cox proportional hazard regression analysis for progression of HCC in TCGA cohort (for ENAH protein)
Variable	Overall survival
	Univariable analysis （n=176）			Multivariable analysis （n=116）
	Hazard Ratio (95% CI)	P value	Significance	Hazard Ratio (95% CI)	P value	Significance
ENAH (High or Low)	1.65 (1.16-2.34)	0.005	**	1.58 (1.08-2.32)	0.020	*
Age (≥ 60 or <60 years)	1.22 (0.86- 1.72)	0.275		1.23 (0.84-1.80)	0.286
Gender (male or female)	0.82 (0.57-1.16)	0.257		0.90 (0.61-1.33)	0.599
Stage (I+II or III+IV)	2.45 (1.69-3.55)	0.000	***	2.48 (1.71-3.62)	0.000	***
Grade (G1+G2 or G3+G4)	1.12(0.78-1.61)	0.539		1.11 (0.75-1.63)	0.607
* P < 0.05, ** P < 0.01, *** P < 0.001

## Sheet: Description 
Table S6. Univariable and Multivariable Cox results of ENAH expression for progression of HCC in TCGA cohorts.
