# Supplementary material for: Targeting enabled homolog with daunorubicin inhibits ERK1/2/c‐Fos pathway and suppresses hepatocellular carcinoma progression
Source: Clin Transl Med. 2025 Jun 9;15(6):e70366. doi: 10.1002/ctm2.70366 (PMC12148948; doi:10.1002/ctm2.70366)
Supplement: Supplementary file 12 — Supporting File 12: ctm270366‐sup‐0012‐tableS7.xlsx [file CTM2-15-e70366-s001.xlsx]

## Sheet: Table S7
Case No.	Mean Density
L01T	0.0653
L02T	0.0328
L03T	0.0515
L04T	0.0595
L05T	0.0547
L06T	0.058
L07T	0.0681
L08T	0.0606
L09T	0.04
L10T	0.0428
L11T	0.0392
L12T	0.0343
L13T	0.0571
L14T	0.0465
L15T	0.0492
L16T	0.0535
L17T	0.0434
L18T	0.0615
L19T	0.0332
L20T	0.0539
L01P	0.0434
L02P	0.0462
L03P	0.0481
L04P	0.0362
L05P	0.0425
L06P	0.0399
L07P	0.0448
L08P	0.0457
L09P	0.0352
L10P	0.0404
L11P	0.0452
L12P	0.0393
L13P	0.0382
L14P	0.0397
L15P	0.041
L16P	0.0442
L17P	0.0434
L18P	0.0485
L19P	0.022
L20P	0.044

## Sheet: Description
Table S7. Protein expression of ENAH in 20 paired tumor and NAT tissues (IHC).
